# Supplementary material for: Ecotypic differentiation of a circumpolar Arctic-alpine species at mid-latitudes: variations in the ploidy level and reproductive system of Vaccinium vitis-idaea
Source: AoB Plants. 2021 Apr 8;13(3):plab015. doi: 10.1093/aobpla/plab015 (PMC8114225; doi:10.1093/aobpla/plab015)
Supplement: plab015_suppl_Supplementary_Data [file plab015_suppl_supplementary_data.xlsx]

## Sheet: Reproduction_15pop(1)
Population	Habitat type	Ploidy	Year	Flower /shoot	Fruit /shoot
UR	Coastal	2x	2016	6	0
UR	Coastal	2x	2016	6	3
UR	Coastal	2x	2016	9	1
UR	Coastal	2x	2016	8	4
UR	Coastal	2x	2016	28	5
UR	Coastal	2x	2016	6	0
UR	Coastal	2x	2016	16	12
UR	Coastal	2x	2016	8	2
UR	Coastal	2x	2016	5	0
UR	Coastal	2x	2016	10	4
UR	Coastal	2x	2016	8	0
UR	Coastal	2x	2016	9	7
UR	Coastal	2x	2016	5	2
UR	Coastal	2x	2016	4	0
UR	Coastal	2x	2016	18	8
UR	Coastal	2x	2016	7	2
UR	Coastal	2x	2016	10	3
UR	Coastal	2x	2016	19	12
UR	Coastal	2x	2016	7	1
UR	Coastal	2x	2016	7	3
UR	Coastal	2x	2016	13	0
UR	Coastal	2x	2016	6	4
UR	Coastal	2x	2016	16	11
UR	Coastal	2x	2016	4	1
UR	Coastal	2x	2016	14	7
UR	Coastal	2x	2016	22	14
UR	Coastal	2x	2016	4	3
UR	Coastal	2x	2016	6	4
UR	Coastal	2x	2016	3	0
UR	Coastal	2x	2016	10	3
UR	Coastal	2x	2016	5	2
UR	Coastal	2x	2016	8	0
UR	Coastal	2x	2016	17	4
UR	Coastal	2x	2016	12	4
UR	Coastal	2x	2016	27	21
UR	Coastal	2x	2016	5	0
UR	Coastal	2x	2016	8	4
UR	Coastal	2x	2016	4	0
UR	Coastal	2x	2016	20	2
UR	Coastal	2x	2016	30	13
UR	Coastal	2x	2016	6	3
UR	Coastal	2x	2016	5	3
UR	Coastal	2x	2016	20	0
UR	Coastal	2x	2016	5	2
UR	Coastal	2x	2016	8	5
UR	Coastal	2x	2016	13	0
UR	Coastal	2x	2016	10	4
UR	Coastal	2x	2016	6	2
UR	Coastal	2x	2016	14	7
UR	Coastal	2x	2016	19	10
HA	Coastal	4x	2016	6	0
HA	Coastal	4x	2016	24	4
HA	Coastal	4x	2016	22	4
HA	Coastal	4x	2016	9	1
HA	Coastal	4x	2016	23	0
HA	Coastal	4x	2016	5	2
HA	Coastal	4x	2016	13	0
HA	Coastal	4x	2016	5	0
HA	Coastal	4x	2016	20	1
HA	Coastal	4x	2016	8	3
HA	Coastal	4x	2016	17	1
HA	Coastal	4x	2016	11	2
HA	Coastal	4x	2016	7	1
HA	Coastal	4x	2016	4	0
HA	Coastal	4x	2016	13	1
HA	Coastal	4x	2016	5	1
HA	Coastal	4x	2016	11	2
HA	Coastal	4x	2016	6	0
HA	Coastal	4x	2016	5	1
HA	Coastal	4x	2016	8	1
HA	Coastal	4x	2016	18	2
HA	Coastal	4x	2016	4	0
HA	Coastal	4x	2016	12	0
HA	Coastal	4x	2016	9	2
HA	Coastal	4x	2016	6	1
HA	Coastal	4x	2016	8	0
HA	Coastal	4x	2016	7	0
HA	Coastal	4x	2016	11	0
HA	Coastal	4x	2016	7	0
HA	Coastal	4x	2016	6	0
HA	Coastal	4x	2016	23	0
HA	Coastal	4x	2016	6	0
HA	Coastal	4x	2016	5	1
HA	Coastal	4x	2016	6	1
HA	Coastal	4x	2016	10	1
HA	Coastal	4x	2016	24	0
HA	Coastal	4x	2016	6	0
HA	Coastal	4x	2016	12	1
HA	Coastal	4x	2016	10	2
HA	Coastal	4x	2016	7	1
HA	Coastal	4x	2016	9	2
HA	Coastal	4x	2016	14	6
HA	Coastal	4x	2016	14	7
HA	Coastal	4x	2016	13	2
HA	Coastal	4x	2016	7	1
HA	Coastal	4x	2016	4	0
HA	Coastal	4x	2016	7	0
SA	Coastal	4x	2016	14	0
SA	Coastal	4x	2016	4	1
SA	Coastal	4x	2016	3	1
SA	Coastal	4x	2016	17	3
SA	Coastal	4x	2016	13	0
SA	Coastal	4x	2016	7	0
SA	Coastal	4x	2016	7	1
SA	Coastal	4x	2016	10	1
SA	Coastal	4x	2016	7	1
SA	Coastal	4x	2016	27	3
SA	Coastal	4x	2016	12	0
SA	Coastal	4x	2016	12	1
SA	Coastal	4x	2016	6	0
SA	Coastal	4x	2016	18	0
SA	Coastal	4x	2016	4	1
SA	Coastal	4x	2016	3	0
SA	Coastal	4x	2016	6	0
SA	Coastal	4x	2016	9	0
SA	Coastal	4x	2016	14	0
SA	Coastal	4x	2016	6	0
SA	Coastal	4x	2016	7	0
SA	Coastal	4x	2016	5	0
SA	Coastal	4x	2016	18	0
SA	Coastal	4x	2016	18	0
SA	Coastal	4x	2016	9	0
SA	Coastal	4x	2016	6	2
SA	Coastal	4x	2016	4	1
SA	Coastal	4x	2016	8	0
SA	Coastal	4x	2016	12	1
SA	Coastal	4x	2016	23	0
SA	Coastal	4x	2016	13	0
SA	Coastal	4x	2016	7	1
SA	Coastal	4x	2016	6	0
SA	Coastal	4x	2016	4	2
SA	Coastal	4x	2016	12	0
SA	Coastal	4x	2016	25	0
SA	Coastal	4x	2016	4	0
SA	Coastal	4x	2016	7	2
SA	Coastal	4x	2016	6	1
SA	Coastal	4x	2016	7	0
SA	Coastal	4x	2016	7	0
SA	Coastal	4x	2016	6	1
SA	Coastal	4x	2016	12	0
SA	Coastal	4x	2016	9	0
SA	Coastal	4x	2016	8	0
SA	Coastal	4x	2016	9	0
SA	Coastal	4x	2016	5	0
SA	Coastal	4x	2016	3	1
JO	Montane_forest	4x	2016	3	3
JO	Montane_forest	4x	2016	9	6
JO	Montane_forest	4x	2016	7	4
JO	Montane_forest	4x	2016	6	2
JO	Montane_forest	4x	2016	5	4
JO	Montane_forest	4x	2016	6	NA
JO	Montane_forest	4x	2016	8	6
JO	Montane_forest	4x	2016	4	1
JO	Montane_forest	4x	2016	4	1
JO	Montane_forest	4x	2016	4	0
JO	Montane_forest	4x	2016	5	0
JO	Montane_forest	4x	2016	6	2
JO	Montane_forest	4x	2016	9	4
JO	Montane_forest	4x	2016	4	4
JO	Montane_forest	4x	2016	8	0
JO	Montane_forest	4x	2016	3	1
JO	Montane_forest	4x	2016	7	0
JO	Montane_forest	4x	2016	8	3
JO	Montane_forest	4x	2016	6	3
JO	Montane_forest	4x	2016	3	3
JO	Montane_forest	4x	2016	8	5
JO	Montane_forest	4x	2016	5	1
JO	Montane_forest	4x	2016	3	1
JO	Montane_forest	4x	2016	2	0
JO	Montane_forest	4x	2016	6	0
JO	Montane_forest	4x	2016	4	2
JO	Montane_forest	4x	2016	5	1
JO	Montane_forest	4x	2016	3	0
JO	Montane_forest	4x	2016	5	0
JO	Montane_forest	4x	2016	6	2
JO	Montane_forest	4x	2016	7	5
JO	Montane_forest	4x	2016	6	3
JO	Montane_forest	4x	2016	7	1
JO	Montane_forest	4x	2016	7	0
JO	Montane_forest	4x	2016	8	5
JO	Montane_forest	4x	2016	3	0
JO	Montane_forest	4x	2016	6	4
JO	Montane_forest	4x	2016	5	0
JO	Montane_forest	4x	2016	8	0
JO	Montane_forest	4x	2016	8	1
JO	Montane_forest	4x	2016	2	1
JO	Montane_forest	4x	2016	9	5
JO	Montane_forest	4x	2016	7	4
JO	Montane_forest	4x	2016	2	0
JO	Montane_forest	4x	2016	4	0
JO	Montane_forest	4x	2016	5	0
JO	Montane_forest	4x	2016	5	4
JO	Montane_forest	4x	2016	12	10
JO	Montane_forest	4x	2016	4	0
TEI	Montane_forest	4x	2016	5	3
TEI	Montane_forest	4x	2016	4	0
TEI	Montane_forest	4x	2016	7	1
TEI	Montane_forest	4x	2016	7	1
TEI	Montane_forest	4x	2016	8	1
TEI	Montane_forest	4x	2016	11	0
TEI	Montane_forest	4x	2016	6	NA
TEI	Montane_forest	4x	2016	8	2
TEI	Montane_forest	4x	2016	3	1
TEI	Montane_forest	4x	2016	8	0
TEI	Montane_forest	4x	2016	11	2
TEI	Montane_forest	4x	2016	6	4
TEI	Montane_forest	4x	2016	4	1
TEI	Montane_forest	4x	2016	5	0
TEI	Montane_forest	4x	2016	6	1
TEI	Montane_forest	4x	2016	11	0
TEI	Montane_forest	4x	2016	6	1
TEI	Montane_forest	4x	2016	3	0
TEI	Montane_forest	4x	2016	8	0
TEI	Montane_forest	4x	2016	5	0
TEI	Montane_forest	4x	2016	9	2
TEI	Montane_forest	4x	2016	5	2
TEI	Montane_forest	4x	2016	16	4
TEI	Montane_forest	4x	2016	6	3
TEI	Montane_forest	4x	2016	7	3
TEI	Montane_forest	4x	2016	6	0
TEI	Montane_forest	4x	2016	6	0
TEI	Montane_forest	4x	2016	6	2
TEI	Montane_forest	4x	2016	7	3
TEI	Montane_forest	4x	2016	7	0
TEI	Montane_forest	4x	2016	7	0
TEI	Montane_forest	4x	2016	4	0
TEI	Montane_forest	4x	2016	7	3
TEI	Montane_forest	4x	2016	6	0
TEI	Montane_forest	4x	2016	7	3
TEI	Montane_forest	4x	2016	8	3
TEI	Montane_forest	4x	2016	5	2
TEI	Montane_forest	4x	2016	5	1
EN1	Montane_forest	4x	2016	6	1
EN1	Montane_forest	4x	2016	9	4
EN1	Montane_forest	4x	2016	5	3
EN1	Montane_forest	4x	2016	7	4
EN1	Montane_forest	4x	2016	6	3
EN1	Montane_forest	4x	2016	14	7
EN1	Montane_forest	4x	2016	7	2
EN1	Montane_forest	4x	2016	8	2
EN1	Montane_forest	4x	2016	4	1
EN1	Montane_forest	4x	2016	9	4
EN1	Montane_forest	4x	2016	4	2
EN1	Montane_forest	4x	2016	7	2
EN1	Montane_forest	4x	2016	6	0
EN1	Montane_forest	4x	2016	9	2
EN1	Montane_forest	4x	2016	15	11
EN1	Montane_forest	4x	2016	6	6
EN1	Montane_forest	4x	2016	13	3
EN1	Montane_forest	4x	2016	3	0
EN1	Montane_forest	4x	2016	9	5
EN1	Montane_forest	4x	2016	6	2
EN1	Montane_forest	4x	2016	9	7
EN1	Montane_forest	4x	2016	7	4
EN1	Montane_forest	4x	2016	7	1
EN1	Montane_forest	4x	2016	9	4
EN1	Montane_forest	4x	2016	8	0
EN1	Montane_forest	4x	2016	5	3
EN1	Montane_forest	4x	2016	9	4
EN1	Montane_forest	4x	2016	7	7
EN1	Montane_forest	4x	2016	4	2
EN1	Montane_forest	4x	2016	4	2
EN1	Montane_forest	4x	2016	15	10
EN1	Montane_forest	4x	2016	7	5
EN1	Montane_forest	4x	2016	7	4
EN1	Montane_forest	4x	2016	12	5
EN1	Montane_forest	4x	2016	17	12
EN1	Montane_forest	4x	2016	4	3
EN1	Montane_forest	4x	2016	9	0
EN1	Montane_forest	4x	2016	7	2
EN1	Montane_forest	4x	2016	9	4
EN1	Montane_forest	4x	2016	7	3
EN1	Montane_forest	4x	2016	9	8
EN1	Montane_forest	4x	2016	13	4
EN1	Montane_forest	4x	2016	8	3
EN1	Montane_forest	4x	2016	17	4
EN1	Montane_forest	4x	2016	8	4
EN1	Montane_forest	4x	2016	5	4
EN1	Montane_forest	4x	2016	10	5
EN1	Montane_forest	4x	2016	9	3
EN1	Montane_forest	4x	2016	9	2
EN2	Montane_forest	4x	2016	5	2
EN2	Montane_forest	4x	2016	10	4
EN2	Montane_forest	4x	2016	8	2
EN2	Montane_forest	4x	2016	5	3
EN2	Montane_forest	4x	2016	7	4
EN2	Montane_forest	4x	2016	7	2
EN2	Montane_forest	4x	2016	11	3
EN2	Montane_forest	4x	2016	5	0
EN2	Montane_forest	4x	2016	6	0
EN2	Montane_forest	4x	2016	8	5
EN2	Montane_forest	4x	2016	6	2
EN2	Montane_forest	4x	2016	18	13
EN2	Montane_forest	4x	2016	6	2
EN2	Montane_forest	4x	2016	3	2
EN2	Montane_forest	4x	2016	16	5
EN2	Montane_forest	4x	2016	8	8
EN2	Montane_forest	4x	2016	13	0
EN2	Montane_forest	4x	2016	6	4
EN2	Montane_forest	4x	2016	5	0
EN2	Montane_forest	4x	2016	6	4
EN2	Montane_forest	4x	2016	5	1
EN2	Montane_forest	4x	2016	5	2
EN2	Montane_forest	4x	2016	11	3
EN2	Montane_forest	4x	2016	16	10
EN2	Montane_forest	4x	2016	4	1
EN2	Montane_forest	4x	2016	6	0
EN2	Montane_forest	4x	2016	5	3
EN2	Montane_forest	4x	2016	9	5
EN2	Montane_forest	4x	2016	8	3
EN2	Montane_forest	4x	2016	4	3
EN2	Montane_forest	4x	2016	6	4
EN2	Montane_forest	4x	2016	8	2
EN2	Montane_forest	4x	2016	11	2
EN2	Montane_forest	4x	2016	9	3
EN2	Montane_forest	4x	2016	9	5
EN2	Montane_forest	4x	2016	6	1
EN2	Montane_forest	4x	2016	7	0
EN2	Montane_forest	4x	2016	7	3
EN2	Montane_forest	4x	2016	7	4
EN2	Montane_forest	4x	2016	6	2
EN2	Montane_forest	4x	2016	9	5
EN2	Montane_forest	4x	2016	11	6
EN2	Montane_forest	4x	2016	8	2
EN2	Montane_forest	4x	2016	3	3
EN2	Montane_forest	4x	2016	8	3
EN2	Montane_forest	4x	2016	4	1
EN2	Montane_forest	4x	2016	7	3
EN2	Montane_forest	4x	2016	9	5
EN2	Montane_forest	4x	2016	7	3
EN2	Montane_forest	4x	2016	6	0
SHI	Montane_forest	4x	2016	6	0
SHI	Montane_forest	4x	2016	12	0
SHI	Montane_forest	4x	2016	4	0
SHI	Montane_forest	4x	2016	6	0
SHI	Montane_forest	4x	2016	6	0
SHI	Montane_forest	4x	2016	7	3
SHI	Montane_forest	4x	2016	7	0
SHI	Montane_forest	4x	2016	4	0
SHI	Montane_forest	4x	2016	7	0
SHI	Montane_forest	4x	2016	6	1
SHI	Montane_forest	4x	2016	5	0
SHI	Montane_forest	4x	2016	5	1
SHI	Montane_forest	4x	2016	5	0
SHI	Montane_forest	4x	2016	6	1
SHI	Montane_forest	4x	2016	5	3
SHI	Montane_forest	4x	2016	3	0
SHI	Montane_forest	4x	2016	8	2
SHI	Montane_forest	4x	2016	12	0
SHI	Montane_forest	4x	2016	5	0
SHI	Montane_forest	4x	2016	7	1
SHI	Montane_forest	4x	2016	6	0
SHI	Montane_forest	4x	2016	4	1
SHI	Montane_forest	4x	2016	4	0
SHI	Montane_forest	4x	2016	4	0
SHI	Montane_forest	4x	2016	5	0
SHI	Montane_forest	4x	2016	3	1
SHI	Montane_forest	4x	2016	4	1
SHI	Montane_forest	4x	2016	5	2
SHI	Montane_forest	4x	2016	5	0
SHI	Montane_forest	4x	2016	7	0
SHI	Montane_forest	4x	2016	5	0
SHI	Montane_forest	4x	2016	6	2
SHI	Montane_forest	4x	2016	6	0
SHI	Montane_forest	4x	2016	4	2
SHI	Montane_forest	4x	2016	4	0
SHI	Montane_forest	4x	2016	5	0
SHI	Montane_forest	4x	2016	5	0
SHI	Montane_forest	4x	2016	5	0
SHI	Montane_forest	4x	2016	5	0
SHI	Montane_forest	4x	2016	4	0
SHI	Montane_forest	4x	2016	5	0
SHI	Montane_forest	4x	2016	5	0
SHI	Montane_forest	4x	2016	4	0
SHI	Montane_forest	4x	2016	6	1
SHI	Montane_forest	4x	2016	4	1
SHI	Montane_forest	4x	2016	4	0
HIS	Alpine	2x	2016	8	5
HIS	Alpine	2x	2016	8	7
HIS	Alpine	2x	2016	6	3
HIS	Alpine	2x	2016	5	2
HIS	Alpine	2x	2016	6	0
HIS	Alpine	2x	2016	10	3
HIS	Alpine	2x	2016	9	4
HIS	Alpine	2x	2016	3	3
HIS	Alpine	2x	2016	4	2
HIS	Alpine	2x	2016	14	3
HIS	Alpine	2x	2016	5	0
HIS	Alpine	2x	2016	12	8
HIS	Alpine	2x	2016	9	2
HIS	Alpine	2x	2016	6	5
HIS	Alpine	2x	2016	7	2
HIS	Alpine	2x	2016	6	5
HIS	Alpine	2x	2016	3	2
HIS	Alpine	2x	2016	6	0
HIS	Alpine	2x	2016	8	2
HIS	Alpine	2x	2016	4	2
HIS	Alpine	2x	2016	5	1
HIS	Alpine	2x	2016	17	4
HIS	Alpine	2x	2016	6	2
HIS	Alpine	2x	2016	6	1
HIS	Alpine	2x	2016	10	6
HIS	Alpine	2x	2016	10	0
HIS	Alpine	2x	2016	7	0
HIS	Alpine	2x	2016	12	9
HIS	Alpine	2x	2016	11	6
HIS	Alpine	2x	2016	18	5
HIS	Alpine	2x	2016	5	2
HIS	Alpine	2x	2016	15	3
HIS	Alpine	2x	2016	6	2
HIS	Alpine	2x	2016	8	7
HIS	Alpine	2x	2016	7	1
HIS	Alpine	2x	2016	8	0
HIS	Alpine	2x	2016	6	3
HIS	Alpine	2x	2016	6	0
HIS	Alpine	2x	2016	7	0
HIS	Alpine	2x	2016	5	3
HIS	Alpine	2x	2016	15	0
HIS	Alpine	2x	2016	5	1
HIS	Alpine	2x	2016	7	2
HIS	Alpine	2x	2016	11	3
HIS	Alpine	2x	2016	7	5
HIS	Alpine	2x	2016	10	7
HIS	Alpine	2x	2016	8	0
HIS	Alpine	2x	2016	20	0
HIS	Alpine	2x	2016	6	2
HIS	Alpine	2x	2016	25	4
KAU	Alpine	2x	2016	8	0
KAU	Alpine	2x	2016	7	0
KAU	Alpine	2x	2016	7	0
KAU	Alpine	2x	2016	5	4
KAU	Alpine	2x	2016	5	0
KAU	Alpine	2x	2016	15	0
KAU	Alpine	2x	2016	8	3
KAU	Alpine	2x	2016	6	5
KAU	Alpine	2x	2016	18	1
KAU	Alpine	2x	2016	6	0
KAU	Alpine	2x	2016	7	1
KAU	Alpine	2x	2016	5	0
KAU	Alpine	2x	2016	5	3
KAU	Alpine	2x	2016	5	4
KAU	Alpine	2x	2016	12	6
KAU	Alpine	2x	2016	9	4
KAU	Alpine	2x	2016	8	0
KAU	Alpine	2x	2016	5	1
KAU	Alpine	2x	2016	11	6
KAU	Alpine	2x	2016	7	0
KAU	Alpine	2x	2016	15	3
KAU	Alpine	2x	2016	8	1
KAU	Alpine	2x	2016	5	2
KAU	Alpine	2x	2016	11	1
KAU	Alpine	2x	2016	19	10
KAU	Alpine	2x	2016	8	3
KAU	Alpine	2x	2016	7	2
KAU	Alpine	2x	2016	8	1
KAU	Alpine	2x	2016	5	3
KAU	Alpine	2x	2016	6	4
KAU	Alpine	2x	2016	7	2
KAU	Alpine	2x	2016	19	8
KAU	Alpine	2x	2016	7	1
KAU	Alpine	2x	2016	12	8
KAU	Alpine	2x	2016	12	1
KAU	Alpine	2x	2016	12	1
KAU	Alpine	2x	2016	9	6
KAU	Alpine	2x	2016	7	0
KAU	Alpine	2x	2016	12	3
KAU	Alpine	2x	2016	7	5
KAU	Alpine	2x	2016	5	0
KAU	Alpine	2x	2016	6	0
KAU	Alpine	2x	2016	10	7
KAU	Alpine	2x	2016	11	10
KAU	Alpine	2x	2016	10	2
KAU	Alpine	2x	2016	11	4
KAU	Alpine	2x	2016	8	0
KAU	Alpine	2x	2016	8	4
KAU	Alpine	2x	2016	8	3
KAU	Alpine	2x	2016	21	3
HIR	Alpine	2x	2016	7	0
HIR	Alpine	2x	2016	5	1
HIR	Alpine	2x	2016	5	2
HIR	Alpine	2x	2016	4	0
HIR	Alpine	2x	2016	6	2
HIR	Alpine	2x	2016	5	0
HIR	Alpine	2x	2016	6	0
HIR	Alpine	2x	2016	4	0
HIR	Alpine	2x	2016	6	1
HIR	Alpine	2x	2016	6	2
HIR	Alpine	2x	2016	6	2
HIR	Alpine	2x	2016	5	0
HIR	Alpine	2x	2016	5	2
HIR	Alpine	2x	2016	3	0
HIR	Alpine	2x	2016	3	0
HIR	Alpine	2x	2016	7	0
HIR	Alpine	2x	2016	9	0
HIR	Alpine	2x	2016	5	0
HIR	Alpine	2x	2016	4	0
HIR	Alpine	2x	2016	8	0
HIR	Alpine	2x	2016	5	0
HIR	Alpine	2x	2016	7	0
HIR	Alpine	2x	2016	6	2
HIR	Alpine	2x	2016	9	0
HIR	Alpine	2x	2016	11	1
HIR	Alpine	2x	2016	4	2
HIR	Alpine	2x	2016	5	2
HIR	Alpine	2x	2016	4	0
HIR	Alpine	2x	2016	14	3
HIR	Alpine	2x	2016	5	3
HIR	Alpine	2x	2016	5	0
HIR	Alpine	2x	2016	8	0
HIR	Alpine	2x	2016	4	0
HIR	Alpine	2x	2016	4	0
HIR	Alpine	2x	2016	6	0
HIR	Alpine	2x	2016	3	2
HIR	Alpine	2x	2016	5	2
HIR	Alpine	2x	2016	8	0
HIR	Alpine	2x	2016	2	0
HIR	Alpine	2x	2016	3	0
HIR	Alpine	2x	2016	11	1
HIR	Alpine	2x	2016	8	2
HIR	Alpine	2x	2016	2	0
HIR	Alpine	2x	2016	4	0
HIR	Alpine	2x	2016	6	0
HIR	Alpine	2x	2016	2	0
HIR	Alpine	2x	2016	4	0
HIR	Alpine	2x	2016	5	1
HIR	Alpine	2x	2016	2	0
HIR	Alpine	2x	2016	3	0
OC	Coastal	2x	2017	12	0
OC	Coastal	2x	2017	6	0
OC	Coastal	2x	2017	6	0
OC	Coastal	2x	2017	5	0
OC	Coastal	2x	2017	7	0
OC	Coastal	2x	2017	5	0
OC	Coastal	2x	2017	8	0
OC	Coastal	2x	2017	4	0
OC	Coastal	2x	2017	7	0
OC	Coastal	2x	2017	6	0
OC	Coastal	2x	2017	6	0
OC	Coastal	2x	2017	5	0
OC	Coastal	2x	2017	6	0
OC	Coastal	2x	2017	6	0
OC	Coastal	2x	2017	6	0
OC	Coastal	2x	2017	6	0
OC	Coastal	2x	2017	6	0
OC	Coastal	2x	2017	6	1
OC	Coastal	2x	2017	5	2
OC	Coastal	2x	2017	7	1
OC	Coastal	2x	2017	5	0
OC	Coastal	2x	2017	5	1
OC	Coastal	2x	2017	6	1
OC	Coastal	2x	2017	6	0
OC	Coastal	2x	2017	6	0
OC	Coastal	2x	2017	9	0
OC	Coastal	2x	2017	4	0
OC	Coastal	2x	2017	9	1
OC	Coastal	2x	2017	7	0
OC	Coastal	2x	2017	6	0
OC	Coastal	2x	2017	9	0
OC	Coastal	2x	2017	6	0
OC	Coastal	2x	2017	5	0
OC	Coastal	2x	2017	3	0
OC	Coastal	2x	2017	6	0
OC	Coastal	2x	2017	6	0
OC	Coastal	2x	2017	7	0
OC	Coastal	2x	2017	7	0
OC	Coastal	2x	2017	7	1
OC	Coastal	2x	2017	8	0
OC	Coastal	2x	2017	6	0
OC	Coastal	2x	2017	6	1
OC	Coastal	2x	2017	7	0
OC	Coastal	2x	2017	7	0
OC	Coastal	2x	2017	5	0
OC	Coastal	2x	2017	7	0
OC	Coastal	2x	2017	4	0
OC	Coastal	2x	2017	8	0
OC	Coastal	2x	2017	8	1
OC	Coastal	2x	2017	4	0
BI	Montane_open	4x	2017	7	NA
BI	Montane_open	4x	2017	7	0
BI	Montane_open	4x	2017	4	NA
BI	Montane_open	4x	2017	4	1
BI	Montane_open	4x	2017	5	0
BI	Montane_open	4x	2017	5	0
BI	Montane_open	4x	2017	5	2
BI	Montane_open	4x	2017	5	2
BI	Montane_open	4x	2017	5	2
BI	Montane_open	4x	2017	6	0
BI	Montane_open	4x	2017	8	NA
BI	Montane_open	4x	2017	6	2
BI	Montane_open	4x	2017	6	3
BI	Montane_open	4x	2017	9	NA
BI	Montane_open	4x	2017	2	0
BI	Montane_open	4x	2017	5	2
BI	Montane_open	4x	2017	6	1
BI	Montane_open	4x	2017	5	0
BI	Montane_open	4x	2017	9	1
BI	Montane_open	4x	2017	7	3
BI	Montane_open	4x	2017	9	0
BI	Montane_open	4x	2017	4	0
BI	Montane_open	4x	2017	8	NA
BI	Montane_open	4x	2017	4	NA
BI	Montane_open	4x	2017	5	1
BI	Montane_open	4x	2017	5	1
BI	Montane_open	4x	2017	5	0
BI	Montane_open	4x	2017	5	0
BI	Montane_open	4x	2017	6	0
BI	Montane_open	4x	2017	6	2
BI	Montane_open	4x	2017	7	3
BI	Montane_open	4x	2017	6	0
BI	Montane_open	4x	2017	8	3
BI	Montane_open	4x	2017	5	NA
BI	Montane_open	4x	2017	5	NA
BI	Montane_open	4x	2017	7	0
BI	Montane_open	4x	2017	7	2
BI	Montane_open	4x	2017	6	0
BI	Montane_open	4x	2017	6	0
BI	Montane_open	4x	2017	4	0
BI	Montane_open	4x	2017	6	NA
BI	Montane_open	4x	2017	5	3
BI	Montane_open	4x	2017	6	0
BI	Montane_open	4x	2017	13	3
BI	Montane_open	4x	2017	5	0
BI	Montane_open	4x	2017	4	NA
BI	Montane_open	4x	2017	5	0
BI	Montane_open	4x	2017	7	NA
BI	Montane_open	4x	2017	6	2
BI	Montane_open	4x	2017	5	NA
YO	Alpine	2x	2017	14	7
YO	Alpine	2x	2017	6	3
YO	Alpine	2x	2017	7	5
YO	Alpine	2x	2017	8	5
YO	Alpine	2x	2017	8	3
YO	Alpine	2x	2017	15	3
YO	Alpine	2x	2017	7	3
YO	Alpine	2x	2017	5	4
YO	Alpine	2x	2017	11	6
YO	Alpine	2x	2017	13	2
YO	Alpine	2x	2017	10	0
YO	Alpine	2x	2017	6	1
YO	Alpine	2x	2017	6	0
YO	Alpine	2x	2017	6	0
YO	Alpine	2x	2017	6	4
YO	Alpine	2x	2017	7	4
YO	Alpine	2x	2017	13	0
YO	Alpine	2x	2017	15	8
YO	Alpine	2x	2017	9	0
YO	Alpine	2x	2017	9	3
YO	Alpine	2x	2017	9	6
YO	Alpine	2x	2017	14	5
YO	Alpine	2x	2017	10	5
YO	Alpine	2x	2017	9	6
YO	Alpine	2x	2017	10	8
YO	Alpine	2x	2017	9	0
YO	Alpine	2x	2017	9	5
YO	Alpine	2x	2017	9	0
YO	Alpine	2x	2017	6	5
YO	Alpine	2x	2017	9	2
YO	Alpine	2x	2017	7	0
YO	Alpine	2x	2017	11	6
YO	Alpine	2x	2017	6	2
YO	Alpine	2x	2017	14	1
YO	Alpine	2x	2017	6	2
YO	Alpine	2x	2017	10	8
YO	Alpine	2x	2017	20	10
YO	Alpine	2x	2017	11	2
YO	Alpine	2x	2017	9	7
YO	Alpine	2x	2017	12	5
YO	Alpine	2x	2017	10	1
YO	Alpine	2x	2017	10	8
YO	Alpine	2x	2017	12	8
YO	Alpine	2x	2017	10	6
YO	Alpine	2x	2017	13	4
YO	Alpine	2x	2017	9	0
YO	Alpine	2x	2017	7	4
YO	Alpine	2x	2017	9	0
YO	Alpine	2x	2017	7	2
YO	Alpine	2x	2017	7	2
RAU	Alpine	2x	2017	7	4
RAU	Alpine	2x	2017	8	5
RAU	Alpine	2x	2017	10	6
RAU	Alpine	2x	2017	8	6
RAU	Alpine	2x	2017	8	0
RAU	Alpine	2x	2017	6	4
RAU	Alpine	2x	2017	5	3
RAU	Alpine	2x	2017	11	7
RAU	Alpine	2x	2017	8	4
RAU	Alpine	2x	2017	7	2
RAU	Alpine	2x	2017	10	7
RAU	Alpine	2x	2017	5	3
RAU	Alpine	2x	2017	7	5
RAU	Alpine	2x	2017	4	1
RAU	Alpine	2x	2017	5	3
RAU	Alpine	2x	2017	3	0
RAU	Alpine	2x	2017	6	4
RAU	Alpine	2x	2017	6	2
RAU	Alpine	2x	2017	9	6
RAU	Alpine	2x	2017	8	4
RAU	Alpine	2x	2017	6	4
RAU	Alpine	2x	2017	11	8
RAU	Alpine	2x	2017	6	4
RAU	Alpine	2x	2017	12	8
RAU	Alpine	2x	2017	7	4
RAU	Alpine	2x	2017	4	1
RAU	Alpine	2x	2017	12	8
RAU	Alpine	2x	2017	7	4
RAU	Alpine	2x	2017	6	5
RAU	Alpine	2x	2017	8	6
RAU	Alpine	2x	2017	7	6
RAU	Alpine	2x	2017	13	6
RAU	Alpine	2x	2017	8	8
RAU	Alpine	2x	2017	6	3
RAU	Alpine	2x	2017	10	1
RAU	Alpine	2x	2017	6	4
RAU	Alpine	2x	2017	4	3
RAU	Alpine	2x	2017	12	8
RAU	Alpine	2x	2017	3	2
RAU	Alpine	2x	2017	7	3
RAU	Alpine	2x	2017	8	4
RAU	Alpine	2x	2017	7	6
RAU	Alpine	2x	2017	4	4
RAU	Alpine	2x	2017	6	2
RAU	Alpine	2x	2017	7	5
RAU	Alpine	2x	2017	9	5
RAU	Alpine	2x	2017	5	3
RAU	Alpine	2x	2017	12	5
RAU	Alpine	2x	2017	6	4
RAU	Alpine	2x	2017	10	4

## Sheet: Reproduction_15pop(2)
Population	Habitat type	Ploidy	Year	Seed /fruit
OC	Coastal	2x	2017	1
OC	Coastal	2x	2017	1
OC	Coastal	2x	2017	2
OC	Coastal	2x	2017	2
OC	Coastal	2x	2017	2
OC	Coastal	2x	2017	2
OC	Coastal	2x	2017	3
OC	Coastal	2x	2017	3
OC	Coastal	2x	2017	4
OC	Coastal	2x	2017	4
OC	Coastal	2x	2017	4
OC	Coastal	2x	2017	4
OC	Coastal	2x	2017	6
OC	Coastal	2x	2017	6
OC	Coastal	2x	2017	7
OC	Coastal	2x	2017	7
OC	Coastal	2x	2017	8
OC	Coastal	2x	2017	8
OC	Coastal	2x	2017	10
OC	Coastal	2x	2017	10
OC	Coastal	2x	2017	18
OC	Coastal	2x	2017	21
BI	Montane_open	4x	2017	1
BI	Montane_open	4x	2017	1
BI	Montane_open	4x	2017	1
BI	Montane_open	4x	2017	1
BI	Montane_open	4x	2017	1
BI	Montane_open	4x	2017	2
BI	Montane_open	4x	2017	2
BI	Montane_open	4x	2017	2
BI	Montane_open	4x	2017	2
BI	Montane_open	4x	2017	2
BI	Montane_open	4x	2017	3
BI	Montane_open	4x	2017	3
BI	Montane_open	4x	2017	3
BI	Montane_open	4x	2017	4
BI	Montane_open	4x	2017	4
BI	Montane_open	4x	2017	4
BI	Montane_open	4x	2017	4
BI	Montane_open	4x	2017	5
BI	Montane_open	4x	2017	5
BI	Montane_open	4x	2017	9
BI	Montane_open	4x	2017	9
BI	Montane_open	4x	2017	12
YO	Alpine	2x	2017	2
YO	Alpine	2x	2017	2
YO	Alpine	2x	2017	3
YO	Alpine	2x	2017	5
YO	Alpine	2x	2017	5
YO	Alpine	2x	2017	6
YO	Alpine	2x	2017	6
YO	Alpine	2x	2017	7
YO	Alpine	2x	2017	7
YO	Alpine	2x	2017	8
YO	Alpine	2x	2017	8
YO	Alpine	2x	2017	10
YO	Alpine	2x	2017	10
YO	Alpine	2x	2017	10
YO	Alpine	2x	2017	11
YO	Alpine	2x	2017	12
YO	Alpine	2x	2017	13
YO	Alpine	2x	2017	13
YO	Alpine	2x	2017	14
YO	Alpine	2x	2017	14
YO	Alpine	2x	2017	14
YO	Alpine	2x	2017	18
YO	Alpine	2x	2017	20
YO	Alpine	2x	2017	23
YO	Alpine	2x	2017	23
RAU	Alpine	2x	2017	1
RAU	Alpine	2x	2017	3
RAU	Alpine	2x	2017	4
RAU	Alpine	2x	2017	8
RAU	Alpine	2x	2017	10
RAU	Alpine	2x	2017	10
RAU	Alpine	2x	2017	13
RAU	Alpine	2x	2017	13
RAU	Alpine	2x	2017	14
RAU	Alpine	2x	2017	14
RAU	Alpine	2x	2017	15
RAU	Alpine	2x	2017	19
RAU	Alpine	2x	2017	19
RAU	Alpine	2x	2017	21
RAU	Alpine	2x	2017	22
RAU	Alpine	2x	2017	22
RAU	Alpine	2x	2017	22
RAU	Alpine	2x	2017	23
RAU	Alpine	2x	2017	23
RAU	Alpine	2x	2017	24
RAU	Alpine	2x	2017	25
RAU	Alpine	2x	2017	25
RAU	Alpine	2x	2017	26
RAU	Alpine	2x	2017	31
RAU	Alpine	2x	2017	34
UR	Coastal	2x	2016	2
UR	Coastal	2x	2016	3
UR	Coastal	2x	2016	7
UR	Coastal	2x	2016	7
UR	Coastal	2x	2016	8
UR	Coastal	2x	2016	9
UR	Coastal	2x	2016	9
UR	Coastal	2x	2016	10
UR	Coastal	2x	2016	11
UR	Coastal	2x	2016	12
UR	Coastal	2x	2016	12
UR	Coastal	2x	2016	13
UR	Coastal	2x	2016	14
UR	Coastal	2x	2016	16
UR	Coastal	2x	2016	16
UR	Coastal	2x	2016	17
UR	Coastal	2x	2016	20
UR	Coastal	2x	2016	21
UR	Coastal	2x	2016	23
UR	Coastal	2x	2016	26
UR	Coastal	2x	2016	26
UR	Coastal	2x	2016	31
UR	Coastal	2x	2016	31
UR	Coastal	2x	2016	42
UR	Coastal	2x	2016	46
HA	Coastal	4x	2016	2
HA	Coastal	4x	2016	2
HA	Coastal	4x	2016	2
HA	Coastal	4x	2016	2
HA	Coastal	4x	2016	2
HA	Coastal	4x	2016	2
HA	Coastal	4x	2016	2
HA	Coastal	4x	2016	3
HA	Coastal	4x	2016	3
HA	Coastal	4x	2016	3
HA	Coastal	4x	2016	3
HA	Coastal	4x	2016	4
HA	Coastal	4x	2016	4
HA	Coastal	4x	2016	4
HA	Coastal	4x	2016	5
HA	Coastal	4x	2016	5
HA	Coastal	4x	2016	6
HA	Coastal	4x	2016	7
HA	Coastal	4x	2016	7
HA	Coastal	4x	2016	7
HA	Coastal	4x	2016	7
HA	Coastal	4x	2016	8
HA	Coastal	4x	2016	9
SA	Coastal	4x	2016	1
SA	Coastal	4x	2016	1
SA	Coastal	4x	2016	1
SA	Coastal	4x	2016	2
SA	Coastal	4x	2016	2
SA	Coastal	4x	2016	2
SA	Coastal	4x	2016	2
SA	Coastal	4x	2016	2
SA	Coastal	4x	2016	3
SA	Coastal	4x	2016	3
SA	Coastal	4x	2016	4
SA	Coastal	4x	2016	4
SA	Coastal	4x	2016	5
SA	Coastal	4x	2016	5
SA	Coastal	4x	2016	6
SA	Coastal	4x	2016	6
SA	Coastal	4x	2016	6
SA	Coastal	4x	2016	7
SA	Coastal	4x	2016	7
SA	Coastal	4x	2016	7
SA	Coastal	4x	2016	7
SA	Coastal	4x	2016	11
SA	Coastal	4x	2016	16
JO	Montane_forest	4x	2016	1
JO	Montane_forest	4x	2016	2
JO	Montane_forest	4x	2016	2
JO	Montane_forest	4x	2016	3
JO	Montane_forest	4x	2016	4
JO	Montane_forest	4x	2016	4
JO	Montane_forest	4x	2016	4
JO	Montane_forest	4x	2016	4
JO	Montane_forest	4x	2016	4
JO	Montane_forest	4x	2016	5
JO	Montane_forest	4x	2016	5
JO	Montane_forest	4x	2016	5
JO	Montane_forest	4x	2016	6
JO	Montane_forest	4x	2016	7
JO	Montane_forest	4x	2016	7
JO	Montane_forest	4x	2016	7
JO	Montane_forest	4x	2016	11
JO	Montane_forest	4x	2016	14
TEI	Montane_forest	4x	2016	2
TEI	Montane_forest	4x	2016	2
TEI	Montane_forest	4x	2016	3
TEI	Montane_forest	4x	2016	4
TEI	Montane_forest	4x	2016	4
TEI	Montane_forest	4x	2016	4
TEI	Montane_forest	4x	2016	5
TEI	Montane_forest	4x	2016	5
TEI	Montane_forest	4x	2016	5
TEI	Montane_forest	4x	2016	5
TEI	Montane_forest	4x	2016	5
TEI	Montane_forest	4x	2016	5
TEI	Montane_forest	4x	2016	6
TEI	Montane_forest	4x	2016	6
TEI	Montane_forest	4x	2016	6
TEI	Montane_forest	4x	2016	6
TEI	Montane_forest	4x	2016	6
TEI	Montane_forest	4x	2016	6
TEI	Montane_forest	4x	2016	6
TEI	Montane_forest	4x	2016	7
TEI	Montane_forest	4x	2016	7
TEI	Montane_forest	4x	2016	7
TEI	Montane_forest	4x	2016	7
TEI	Montane_forest	4x	2016	8
EN1	Montane_forest	4x	2016	1
EN1	Montane_forest	4x	2016	2
EN1	Montane_forest	4x	2016	2
EN1	Montane_forest	4x	2016	3
EN1	Montane_forest	4x	2016	3
EN1	Montane_forest	4x	2016	3
EN1	Montane_forest	4x	2016	4
EN1	Montane_forest	4x	2016	4
EN1	Montane_forest	4x	2016	4
EN1	Montane_forest	4x	2016	4
EN1	Montane_forest	4x	2016	5
EN1	Montane_forest	4x	2016	5
EN1	Montane_forest	4x	2016	6
EN1	Montane_forest	4x	2016	6
EN1	Montane_forest	4x	2016	6
EN1	Montane_forest	4x	2016	10
EN1	Montane_forest	4x	2016	10
EN1	Montane_forest	4x	2016	11
EN1	Montane_forest	4x	2016	12
EN1	Montane_forest	4x	2016	12
EN1	Montane_forest	4x	2016	12
EN1	Montane_forest	4x	2016	13
EN1	Montane_forest	4x	2016	17
EN1	Montane_forest	4x	2016	20
EN2	Montane_forest	4x	2016	1
EN2	Montane_forest	4x	2016	1
EN2	Montane_forest	4x	2016	2
EN2	Montane_forest	4x	2016	2
EN2	Montane_forest	4x	2016	2
EN2	Montane_forest	4x	2016	3
EN2	Montane_forest	4x	2016	3
EN2	Montane_forest	4x	2016	4
EN2	Montane_forest	4x	2016	4
EN2	Montane_forest	4x	2016	4
EN2	Montane_forest	4x	2016	5
EN2	Montane_forest	4x	2016	5
EN2	Montane_forest	4x	2016	6
EN2	Montane_forest	4x	2016	6
EN2	Montane_forest	4x	2016	7
EN2	Montane_forest	4x	2016	7
EN2	Montane_forest	4x	2016	7
EN2	Montane_forest	4x	2016	8
EN2	Montane_forest	4x	2016	8
EN2	Montane_forest	4x	2016	8
EN2	Montane_forest	4x	2016	9
EN2	Montane_forest	4x	2016	9
EN2	Montane_forest	4x	2016	10
EN2	Montane_forest	4x	2016	13
SHI	Montane_forest	4x	2016	1
SHI	Montane_forest	4x	2016	1
SHI	Montane_forest	4x	2016	1
SHI	Montane_forest	4x	2016	1
SHI	Montane_forest	4x	2016	1
SHI	Montane_forest	4x	2016	1
SHI	Montane_forest	4x	2016	2
SHI	Montane_forest	4x	2016	2
SHI	Montane_forest	4x	2016	2
SHI	Montane_forest	4x	2016	2
SHI	Montane_forest	4x	2016	3
SHI	Montane_forest	4x	2016	3
SHI	Montane_forest	4x	2016	4
SHI	Montane_forest	4x	2016	5
SHI	Montane_forest	4x	2016	6
SHI	Montane_forest	4x	2016	7
SHI	Montane_forest	4x	2016	7
SHI	Montane_forest	4x	2016	12
SHI	Montane_forest	4x	2016	12
HIS	Alpine	2x	2016	2
HIS	Alpine	2x	2016	3
HIS	Alpine	2x	2016	3
HIS	Alpine	2x	2016	4
HIS	Alpine	2x	2016	4
HIS	Alpine	2x	2016	4
HIS	Alpine	2x	2016	5
HIS	Alpine	2x	2016	5
HIS	Alpine	2x	2016	6
HIS	Alpine	2x	2016	6
HIS	Alpine	2x	2016	8
HIS	Alpine	2x	2016	8
HIS	Alpine	2x	2016	9
HIS	Alpine	2x	2016	10
HIS	Alpine	2x	2016	13
HIS	Alpine	2x	2016	17
HIS	Alpine	2x	2016	17
HIS	Alpine	2x	2016	18
HIS	Alpine	2x	2016	20
HIS	Alpine	2x	2016	20
HIS	Alpine	2x	2016	22
HIS	Alpine	2x	2016	24
HIS	Alpine	2x	2016	24
HIS	Alpine	2x	2016	25
HIS	Alpine	2x	2016	28
KAU	Alpine	2x	2016	2
KAU	Alpine	2x	2016	2
KAU	Alpine	2x	2016	3
KAU	Alpine	2x	2016	3
KAU	Alpine	2x	2016	3
KAU	Alpine	2x	2016	4
KAU	Alpine	2x	2016	5
KAU	Alpine	2x	2016	5
KAU	Alpine	2x	2016	5
KAU	Alpine	2x	2016	5
KAU	Alpine	2x	2016	6
KAU	Alpine	2x	2016	6
KAU	Alpine	2x	2016	7
KAU	Alpine	2x	2016	7
KAU	Alpine	2x	2016	9
KAU	Alpine	2x	2016	10
KAU	Alpine	2x	2016	10
KAU	Alpine	2x	2016	11
KAU	Alpine	2x	2016	11
KAU	Alpine	2x	2016	11
KAU	Alpine	2x	2016	18
KAU	Alpine	2x	2016	21
KAU	Alpine	2x	2016	24
KAU	Alpine	2x	2016	28
KAU	Alpine	2x	2016	31
HIR	Alpine	2x	2016	1
HIR	Alpine	2x	2016	3
HIR	Alpine	2x	2016	3
HIR	Alpine	2x	2016	3
HIR	Alpine	2x	2016	3
HIR	Alpine	2x	2016	4
HIR	Alpine	2x	2016	4
HIR	Alpine	2x	2016	5
HIR	Alpine	2x	2016	6
HIR	Alpine	2x	2016	7
HIR	Alpine	2x	2016	7
HIR	Alpine	2x	2016	7
HIR	Alpine	2x	2016	7
HIR	Alpine	2x	2016	8
HIR	Alpine	2x	2016	8
HIR	Alpine	2x	2016	8
HIR	Alpine	2x	2016	8
HIR	Alpine	2x	2016	9
HIR	Alpine	2x	2016	10
HIR	Alpine	2x	2016	10
HIR	Alpine	2x	2016	11
HIR	Alpine	2x	2016	12
HIR	Alpine	2x	2016	12
HIR	Alpine	2x	2016	25

## Sheet: Pollination_5pop(1)
Population	Treatment	Flower /shoot	Fruit /shoot
KAU	Cont	4	2
KAU	Cont	4	2
KAU	Cont	5	2
KAU	Cont	6	2
KAU	Cont	3	1
KAU	Cont	5	1
KAU	Cont	6	0
KAU	Cont	4	1
KAU	Cont	5	0
KAU	Cont	5	0
KAU	Cont	5	3
KAU	Cont	4	0
KAU	Cont	6	0
KAU	Cont	5	1
KAU	Cont	4	1
KAU	Cont	3	1
KAU	Cont	11	3
KAU	Cont	4	0
KAU	Cont	11	5
KAU	Cont	4	0
KAU	Cont	4	0
KAU	Cont	5	0
KAU	Cont	5	2
KAU	Cont	10	1
KAU	Cont	11	0
KAU	Cont	17	0
KAU	Cont	5	2
KAU	Cont	6	0
KAU	Cont	5	0
KAU	Cont	9	1
KAU	Cont	7	2
KAU	Cont	4	0
KAU	Cont	3	0
KAU	Cont	5	0
KAU	Cont	4	1
KAU	Cont	5	0
KAU	Cont	4	0
KAU	Cont	3	3
KAU	Cont	5	0
KAU	Cont	3	1
KAU	Cont	4	0
KAU	Cont	6	2
KAU	Cont	4	1
KAU	Cont	8	0
KAU	Cont	5	0
KAU	Cont	5	0
KAU	Cont	3	0
KAU	Cont	6	0
KAU	Cont	5	1
KAU	Cont	5	1
HIR	Cont	6	0
HIR	Cont	8	0
HIR	Cont	5	0
HIR	Cont	6	0
HIR	Cont	4	0
HIR	Cont	5	2
HIR	Cont	4	1
HIR	Cont	3	1
HIR	Cont	11	2
HIR	Cont	5	0
HIR	Cont	6	0
HIR	Cont	3	0
HIR	Cont	3	0
HIR	Cont	3	0
HIR	Cont	3	0
HIR	Cont	3	0
HIR	Cont	4	0
HIR	Cont	6	0
HIR	Cont	6	0
HIR	Cont	5	1
HIR	Cont	7	0
HIR	Cont	4	0
HIR	Cont	5	0
HIR	Cont	6	1
HIR	Cont	2	0
HIR	Cont	6	0
HIR	Cont	2	NA
HIR	Cont	2	0
HIR	Cont	3	0
HIR	Cont	8	0
HIR	Cont	3	1
HIR	Cont	4	0
HIR	Cont	8	0
HIR	Cont	3	0
HIR	Cont	8	0
HIR	Cont	5	0
HIR	Cont	4	0
HIR	Cont	5	0
HIR	Cont	7	0
HIR	Cont	3	0
HIR	Cont	8	0
HIR	Cont	4	0
HIR	Cont	5	0
HIR	Cont	2	0
HIR	Cont	5	0
HIR	Cont	10	1
HIR	Cont	5	0
HIR	Cont	8	0
HIR	Cont	3	0
HIR	Cont	4	0
UR	Cont	13	0
UR	Cont	6	0
UR	Cont	6	3
UR	Cont	8	0
UR	Cont	12	1
UR	Cont	6	5
UR	Cont	5	1
UR	Cont	7	0
UR	Cont	6	4
UR	Cont	5	3
UR	Cont	5	0
UR	Cont	5	2
UR	Cont	18	2
UR	Cont	5	2
UR	Cont	7	4
UR	Cont	18	0
UR	Cont	7	6
UR	Cont	7	4
UR	Cont	6	4
UR	Cont	5	0
UR	Cont	8	0
UR	Cont	7	1
UR	Cont	11	4
UR	Cont	7	0
UR	Cont	13	7
UR	Cont	13	3
UR	Cont	5	2
UR	Cont	15	1
UR	Cont	20	2
UR	Cont	6	2
UR	Cont	6	0
UR	Cont	7	4
UR	Cont	4	4
UR	Cont	12	0
UR	Cont	10	5
UR	Cont	6	2
UR	Cont	8	1
UR	Cont	4	3
UR	Cont	6	0
UR	Cont	11	1
UR	Cont	5	0
UR	Cont	6	0
UR	Cont	8	0
UR	Cont	5	1
UR	Cont	6	0
UR	Cont	7	1
UR	Cont	11	0
UR	Cont	6	0
UR	Cont	8	0
UR	Cont	11	5
EN1	Cont	5	1
EN1	Cont	7	1
EN1	Cont	7	1
EN1	Cont	6	0
EN1	Cont	7	0
EN1	Cont	6	0
EN1	Cont	9	0
EN1	Cont	14	0
EN1	Cont	3	0
EN1	Cont	4	0
EN1	Cont	8	0
EN1	Cont	7	0
EN1	Cont	6	3
EN1	Cont	16	0
EN1	Cont	10	2
EN1	Cont	8	1
EN1	Cont	5	1
EN1	Cont	8	3
EN1	Cont	7	0
EN1	Cont	9	2
EN1	Cont	10	0
EN1	Cont	13	0
EN1	Cont	8	2
EN1	Cont	7	0
EN1	Cont	6	0
EN1	Cont	12	0
EN1	Cont	7	0
EN1	Cont	8	1
EN1	Cont	7	0
EN1	Cont	7	0
EN1	Cont	9	0
EN1	Cont	6	0
EN1	Cont	6	0
EN1	Cont	7	0
EN1	Cont	8	1
EN1	Cont	7	0
EN1	Cont	6	0
EN1	Cont	6	0
EN1	Cont	14	0
EN1	Cont	6	0
EN1	Cont	7	NA
EN1	Cont	9	0
EN1	Cont	15	0
EN1	Cont	7	1
EN1	Cont	7	0
EN1	Cont	11	NA
EN1	Cont	9	0
EN1	Cont	9	1
EN1	Cont	9	0
EN1	Cont	6	0
JO	Cont	6	0
JO	Cont	10	0
JO	Cont	10	0
JO	Cont	12	1
JO	Cont	9	0
JO	Cont	7	1
JO	Cont	10	6
JO	Cont	10	0
JO	Cont	8	4
JO	Cont	8	5
JO	Cont	5	0
JO	Cont	7	0
JO	Cont	7	0
JO	Cont	11	3
JO	Cont	6	0
JO	Cont	9	0
JO	Cont	6	1
JO	Cont	6	0
JO	Cont	10	3
JO	Cont	7	0
JO	Cont	8	0
JO	Cont	6	0
JO	Cont	5	0
JO	Cont	6	0
JO	Cont	5	0
JO	Cont	5	0
JO	Cont	5	NA
JO	Cont	5	0
JO	Cont	6	1
JO	Cont	5	0
JO	Cont	5	0
JO	Cont	4	NA
JO	Cont	4	0
JO	Cont	5	0
JO	Cont	5	0
JO	Cont	4	0
JO	Cont	6	0
JO	Cont	5	0
JO	Cont	6	1
JO	Cont	5	0
JO	Cont	7	0
JO	Cont	6	1
JO	Cont	6	0
JO	Cont	9	0
JO	Cont	5	0
JO	Cont	10	4
JO	Cont	9	4
JO	Cont	9	0
JO	Cont	9	4
JO	Cont	8	0
KAU	Self	3	0
KAU	Self	3	0
KAU	Self	4	0
KAU	Self	2	1
KAU	Self	3	0
KAU	Self	4	0
KAU	Self	3	0
KAU	Self	5	0
KAU	Self	2	0
KAU	Self	4	0
KAU	Self	3	0
KAU	Self	3	0
KAU	Self	2	1
KAU	Self	4	0
KAU	Self	3	0
KAU	Self	2	0
KAU	Self	4	0
KAU	Self	3	0
KAU	Self	2	0
KAU	Self	3	0
KAU	Self	1	0
KAU	Self	2	0
KAU	Self	2	0
KAU	Self	2	0
KAU	Self	4	0
KAU	Self	6	0
KAU	Self	1	0
KAU	Self	3	0
KAU	Self	2	0
KAU	Self	4	0
KAU	Self	3	1
HIR	Self	2	0
HIR	Self	1	0
HIR	Self	2	0
HIR	Self	5	0
HIR	Self	2	0
HIR	Self	1	0
HIR	Self	4	2
HIR	Self	3	0
HIR	Self	3	0
HIR	Self	4	0
HIR	Self	3	0
HIR	Self	3	0
HIR	Self	1	0
HIR	Self	2	0
HIR	Self	5	0
HIR	Self	3	0
HIR	Self	2	0
HIR	Self	4	0
HIR	Self	1	0
HIR	Self	4	0
HIR	Self	3	0
HIR	Self	2	0
HIR	Self	2	0
HIR	Self	2	0
HIR	Self	2	1
HIR	Self	3	0
HIR	Self	2	0
HIR	Self	1	0
HIR	Self	1	0
HIR	Self	1	0
UR	Self	6	2
UR	Self	5	2
UR	Self	9	4
UR	Self	2	0
UR	Self	6	1
UR	Self	5	0
UR	Self	4	1
UR	Self	10	3
UR	Self	4	0
UR	Self	7	2
UR	Self	12	4
UR	Self	5	4
UR	Self	6	3
UR	Self	2	0
UR	Self	4	0
UR	Self	3	0
UR	Self	2	0
UR	Self	7	2
UR	Self	5	0
UR	Self	1	1
UR	Self	3	0
UR	Self	5	3
UR	Self	6	4
UR	Self	5	1
UR	Self	8	0
UR	Self	4	1
UR	Self	8	2
UR	Self	10	3
UR	Self	9	1
UR	Self	4	1
EN1	Self	11	2
EN1	Self	8	0
EN1	Self	9	0
EN1	Self	6	2
EN1	Self	5	0
EN1	Self	4	NA
EN1	Self	21	3
EN1	Self	5	4
EN1	Self	5	0
EN1	Self	8	4
EN1	Self	7	2
EN1	Self	17	5
EN1	Self	14	11
EN1	Self	7	NA
EN1	Self	8	1
EN1	Self	3	0
EN1	Self	4	3
EN1	Self	7	3
EN1	Self	6	5
EN1	Self	4	1
EN1	Self	5	2
EN1	Self	6	0
EN1	Self	12	0
EN1	Self	7	0
EN1	Self	5	2
EN1	Self	12	0
EN1	Self	10	0
EN1	Self	11	3
EN1	Self	4	0
EN1	Self	11	0
JO	Self	3	0
JO	Self	6	1
JO	Self	4	0
JO	Self	6	0
JO	Self	11	4
JO	Self	5	1
JO	Self	7	4
JO	Self	4	0
JO	Self	9	4
JO	Self	3	1
JO	Self	5	3
JO	Self	5	0
JO	Self	3	0
JO	Self	5	1
JO	Self	5	0
JO	Self	3	0
JO	Self	5	1
JO	Self	3	0
JO	Self	3	NA
JO	Self	4	NA
JO	Self	3	1
JO	Self	5	1
JO	Self	5	0
JO	Self	7	0
JO	Self	1	0
JO	Self	4	2
JO	Self	5	2
JO	Self	6	1
KAU	Auto	3	0
KAU	Auto	3	0
KAU	Auto	3	0
KAU	Auto	6	0
KAU	Auto	2	0
KAU	Auto	4	0
KAU	Auto	2	0
KAU	Auto	10	0
KAU	Auto	11	0
KAU	Auto	4	0
KAU	Auto	3	0
KAU	Auto	7	0
KAU	Auto	10	0
KAU	Auto	6	0
KAU	Auto	3	0
KAU	Auto	3	0
KAU	Auto	3	0
KAU	Auto	11	0
KAU	Auto	11	0
KAU	Auto	8	0
KAU	Auto	3	0
KAU	Auto	4	0
KAU	Auto	5	0
KAU	Auto	3	0
KAU	Auto	6	0
KAU	Auto	3	0
KAU	Auto	4	0
KAU	Auto	3	0
KAU	Auto	4	0
KAU	Auto	2	0
HIR	Auto	8	0
HIR	Auto	10	0
HIR	Auto	3	1
HIR	Auto	4	1
HIR	Auto	5	1
HIR	Auto	6	0
HIR	Auto	4	0
HIR	Auto	4	0
HIR	Auto	7	0
HIR	Auto	5	0
HIR	Auto	6	0
HIR	Auto	4	0
HIR	Auto	5	0
HIR	Auto	3	0
HIR	Auto	4	0
HIR	Auto	5	0
HIR	Auto	5	0
HIR	Auto	7	0
HIR	Auto	9	0
HIR	Auto	5	0
HIR	Auto	4	0
HIR	Auto	5	0
HIR	Auto	8	0
HIR	Auto	5	0
HIR	Auto	5	0
HIR	Auto	5	0
HIR	Auto	4	0
HIR	Auto	11	0
HIR	Auto	4	0
HIR	Auto	5	0
HIR	Auto	3	0
UR	Auto	4	0
UR	Auto	7	3
UR	Auto	8	3
UR	Auto	6	3
UR	Auto	7	3
UR	Auto	12	3
UR	Auto	5	1
UR	Auto	11	1
UR	Auto	6	2
UR	Auto	6	1
UR	Auto	4	0
UR	Auto	5	1
UR	Auto	5	3
UR	Auto	13	8
UR	Auto	7	0
UR	Auto	5	2
UR	Auto	6	1
UR	Auto	6	2
UR	Auto	6	0
UR	Auto	7	0
UR	Auto	6	1
UR	Auto	6	1
UR	Auto	6	0
UR	Auto	8	2
UR	Auto	10	1
UR	Auto	7	2
UR	Auto	8	0
UR	Auto	7	3
UR	Auto	6	0
UR	Auto	7	3
UR	Auto	8	1
EN1	Auto	10	1
EN1	Auto	9	0
EN1	Auto	10	0
EN1	Auto	8	0
EN1	Auto	8	0
EN1	Auto	20	4
EN1	Auto	13	6
EN1	Auto	9	0
EN1	Auto	8	2
EN1	Auto	13	NA
EN1	Auto	19	5
EN1	Auto	18	0
EN1	Auto	12	0
EN1	Auto	15	5
EN1	Auto	12	0
EN1	Auto	14	2
EN1	Auto	19	0
EN1	Auto	13	2
EN1	Auto	7	2
EN1	Auto	9	6
EN1	Auto	23	0
EN1	Auto	8	0
EN1	Auto	13	1
EN1	Auto	20	0
EN1	Auto	12	0
EN1	Auto	22	6
EN1	Auto	18	4
EN1	Auto	9	0
EN1	Auto	12	0
JO	Auto	6	0
JO	Auto	9	1
JO	Auto	6	1
JO	Auto	6	0
JO	Auto	6	NA
JO	Auto	8	2
JO	Auto	7	3
JO	Auto	9	1
JO	Auto	11	3
JO	Auto	12	6
JO	Auto	7	4
JO	Auto	9	2
JO	Auto	8	NA
JO	Auto	6	0
JO	Auto	5	0
JO	Auto	7	3
JO	Auto	7	NA
JO	Auto	6	0
JO	Auto	9	0
JO	Auto	5	NA
JO	Auto	4	NA
JO	Auto	5	0
JO	Auto	4	0
JO	Auto	7	0
JO	Auto	8	0
JO	Auto	6	0
JO	Auto	7	0
JO	Auto	8	0
JO	Auto	10	1
JO	Auto	10	1
JO	Auto	9	0
KAU	Cros	4	4
KAU	Cros	5	3
KAU	Cros	4	NA
KAU	Cros	7	1
KAU	Cros	4	1
KAU	Cros	5	1
KAU	Cros	2	0
KAU	Cros	4	2
KAU	Cros	4	2
KAU	Cros	7	5
KAU	Cros	3	0
KAU	Cros	3	2
KAU	Cros	3	1
KAU	Cros	4	2
KAU	Cros	3	1
KAU	Cros	3	0
KAU	Cros	4	2
KAU	Cros	2	2
KAU	Cros	3	1
KAU	Cros	4	2
KAU	Cros	4	2
KAU	Cros	4	0
KAU	Cros	1	0
KAU	Cros	3	2
KAU	Cros	3	NA
KAU	Cros	4	1
KAU	Cros	3	1
KAU	Cros	4	1
KAU	Cros	4	3
KAU	Cros	3	0
KAU	Cros	9	6
HIR	Cros	4	1
HIR	Cros	2	0
HIR	Cros	3	0
HIR	Cros	5	0
HIR	Cros	5	0
HIR	Cros	4	0
HIR	Cros	4	1
HIR	Cros	6	1
HIR	Cros	3	1
HIR	Cros	3	2
HIR	Cros	2	0
HIR	Cros	4	0
HIR	Cros	5	0
HIR	Cros	10	10
HIR	Cros	4	1
HIR	Cros	3	0
HIR	Cros	5	0
HIR	Cros	5	1
HIR	Cros	4	4
HIR	Cros	4	0
HIR	Cros	3	0
HIR	Cros	3	0
HIR	Cros	3	0
HIR	Cros	3	0
HIR	Cros	3	0
HIR	Cros	5	0
HIR	Cros	3	0
HIR	Cros	7	1
HIR	Cros	4	2
HIR	Cros	3	0
HIR	Cros	5	5
UR	Cros	4	2
UR	Cros	3	0
UR	Cros	5	5
UR	Cros	3	NA
UR	Cros	4	3
UR	Cros	5	3
UR	Cros	4	2
UR	Cros	4	2
UR	Cros	3	2
UR	Cros	5	2
UR	Cros	4	4
UR	Cros	3	2
UR	Cros	5	4
UR	Cros	5	3
UR	Cros	5	5
UR	Cros	3	3
UR	Cros	4	3
UR	Cros	4	4
UR	Cros	3	2
UR	Cros	4	3
UR	Cros	4	1
UR	Cros	4	4
UR	Cros	6	6
UR	Cros	5	5
UR	Cros	5	1
UR	Cros	4	2
UR	Cros	5	2
UR	Cros	5	4
UR	Cros	6	4
UR	Cros	4	1
UR	Cros	4	4
EN1	Cros	3	0
EN1	Cros	4	0
EN1	Cros	4	0
EN1	Cros	4	0
EN1	Cros	6	4
EN1	Cros	8	NA
EN1	Cros	4	2
EN1	Cros	7	2
EN1	Cros	6	1
EN1	Cros	3	0
EN1	Cros	8	0
EN1	Cros	5	3
EN1	Cros	9	0
EN1	Cros	4	0
EN1	Cros	5	3
EN1	Cros	5	2
EN1	Cros	5	1
EN1	Cros	7	NA
EN1	Cros	5	3
EN1	Cros	5	5
EN1	Cros	5	2
EN1	Cros	4	3
EN1	Cros	5	0
EN1	Cros	3	3
EN1	Cros	4	0
EN1	Cros	8	5
EN1	Cros	11	0
EN1	Cros	6	4
EN1	Cros	6	1
EN1	Cros	7	NA
JO	Cros	4	1
JO	Cros	5	4
JO	Cros	7	4
JO	Cros	4	0
JO	Cros	5	2
JO	Cros	6	4
JO	Cros	6	4
JO	Cros	5	3
JO	Cros	7	5
JO	Cros	4	2
JO	Cros	6	0
JO	Cros	5	3
JO	Cros	6	0
JO	Cros	7	4
JO	Cros	6	0
JO	Cros	4	1
JO	Cros	4	0
JO	Cros	3	0
JO	Cros	2	0
JO	Cros	4	NA
JO	Cros	4	NA
JO	Cros	3	0
JO	Cros	3	0
JO	Cros	3	0
JO	Cros	3	0
JO	Cros	4	0
JO	Cros	4	NA
JO	Cros	6	2
JO	Cros	4	1
JO	Cros	4	NA
JO	Cros	7	5
KAU	Cros	4	4
KAU	Cros	5	3
KAU	Cros	4	NA
KAU	Cros	7	1
KAU	Cros	4	1
KAU	Cros	5	1
KAU	Cros	2	0
KAU	Cros	4	2
KAU	Cros	4	2
KAU	Cros	7	5
KAU	Cros	3	0
KAU	Cros	3	2
KAU	Cros	3	1
KAU	Cros	4	2
KAU	Cros	3	1
KAU	Cros	3	0
KAU	Cros	4	2
KAU	Cros	2	2
KAU	Cros	3	1
KAU	Cros	4	2
KAU	Cros	4	2
KAU	Cros	4	0
KAU	Cros	1	0
KAU	Cros	3	2
KAU	Cros	3	NA
KAU	Cros	4	1
KAU	Cros	3	1
KAU	Cros	4	1
KAU	Cros	4	3
KAU	Cros	3	0
KAU	Cros	9	6
HIR	Cros	4	1
HIR	Cros	2	0
HIR	Cros	3	0
HIR	Cros	5	0
HIR	Cros	5	0
HIR	Cros	4	0
HIR	Cros	4	1
HIR	Cros	6	1
HIR	Cros	3	1
HIR	Cros	3	2
HIR	Cros	2	0
HIR	Cros	4	0
HIR	Cros	5	0
HIR	Cros	10	10
HIR	Cros	4	1
HIR	Cros	3	0
HIR	Cros	5	0
HIR	Cros	5	1
HIR	Cros	4	4
HIR	Cros	4	0
HIR	Cros	3	0
HIR	Cros	3	0
HIR	Cros	3	0
HIR	Cros	3	0
HIR	Cros	3	0
HIR	Cros	5	0
HIR	Cros	3	0
HIR	Cros	7	1
HIR	Cros	4	2
HIR	Cros	3	0
HIR	Cros	5	5
UR	Cros	4	2
UR	Cros	3	0
UR	Cros	5	5
UR	Cros	3	NA
UR	Cros	4	3
UR	Cros	5	3
UR	Cros	4	2
UR	Cros	4	2
UR	Cros	3	2
UR	Cros	5	2
UR	Cros	4	4
UR	Cros	3	2
UR	Cros	5	4
UR	Cros	5	3
UR	Cros	5	5
UR	Cros	3	3
UR	Cros	4	3
UR	Cros	4	4
UR	Cros	3	2
UR	Cros	4	3
UR	Cros	4	1
UR	Cros	4	4
UR	Cros	6	6
UR	Cros	5	5
UR	Cros	5	1
UR	Cros	4	2
UR	Cros	5	2
UR	Cros	5	4
UR	Cros	6	4
UR	Cros	4	1
UR	Cros	4	4
EN1	Cros	3	0
EN1	Cros	4	0
EN1	Cros	4	0
EN1	Cros	4	0
EN1	Cros	6	4
EN1	Cros	8	NA
EN1	Cros	4	2
EN1	Cros	7	2
EN1	Cros	6	1
EN1	Cros	3	0
EN1	Cros	8	0
EN1	Cros	5	3
EN1	Cros	9	0
EN1	Cros	4	0
EN1	Cros	5	3
EN1	Cros	5	2
EN1	Cros	5	1
EN1	Cros	7	NA
EN1	Cros	5	3
EN1	Cros	5	5
EN1	Cros	5	2
EN1	Cros	4	3
EN1	Cros	5	0
EN1	Cros	3	3
EN1	Cros	4	0
EN1	Cros	8	5
EN1	Cros	11	0
EN1	Cros	6	4
EN1	Cros	6	1
JO	Cros	4	1
JO	Cros	5	4
JO	Cros	7	4
JO	Cros	4	0
JO	Cros	5	2
JO	Cros	6	4
JO	Cros	6	4
JO	Cros	5	3
JO	Cros	7	5
JO	Cros	4	2
JO	Cros	6	0
JO	Cros	5	3
JO	Cros	6	0
JO	Cros	7	4
JO	Cros	6	0
JO	Cros	4	1
JO	Cros	4	0
JO	Cros	3	0
JO	Cros	2	0
JO	Cros	4	NA
JO	Cros	4	NA
JO	Cros	3	0
JO	Cros	3	0
JO	Cros	3	0
JO	Cros	3	0
JO	Cros	4	0
JO	Cros	6	2
JO	Cros	4	1
JO	Cros	7	5

## Sheet: Pollination_5pop(2)
Population	Treatment	Seed /fruit	Ovule /fruit
HIR	Cont	9	26
HIR	Cont	20	29
HIR	Cont	9	24
HIR	Cont	17	29
HIR	Cont	8	18
HIR	Cont	14	27
HIR	Cont	17	25
HIR	Cont	5	10
HIR	Cont	4	18
HIR	Cont	5	20
HIR	Cont	5	11
HIR	Cont	6	17
HIR	Cros	2	NA
HIR	Cros	2	NA
HIR	Cros	6	23
HIR	Cros	11	25
HIR	Cros	12	16
HIR	Cros	6	NA
HIR	Cros	4	NA
HIR	Cros	20	26
HIR	Cros	5	18
HIR	Cros	8	16
HIR	Cros	6	15
HIR	Cros	6	11
EN1	Cont	5	24
EN1	Cont	4	21
EN1	Cont	3	18
EN1	Cont	7	18
EN1	Cont	5	23
EN1	Cont	7	18
EN1	Cont	3	20
EN1	Cont	5	28
EN1	Cont	6	21
EN1	Cont	6	29
EN1	Cont	5	24
EN1	Cont	6	24
EN1	Cont	4	29
EN1	Cont	3	18
EN1	Cont	3	22
EN1	Cont	14	26
EN1	Cont	4	19
EN1	Cont	2	26
EN1	Cont	1	17
EN1	Cont	2	21
EN1	Cros	5	18
EN1	Cros	3	NA
EN1	Cros	7	18
EN1	Cros	10	24
EN1	Cros	8	23
EN1	Cros	3	18
EN1	Cros	6	19
EN1	Cros	6	16
EN1	Cros	2	15
EN1	Cros	8	32
EN1	Cros	3	19
EN1	Self	2	24
EN1	Self	4	22
EN1	Self	2	12
EN1	Self	5	15
EN1	Self	4	16
EN1	Self	3	15
EN1	Self	4	NA
EN1	Self	4	16
EN1	Self	3	14
EN1	Self	5	NA
EN1	Self	2	20
EN1	Auto	9	24
EN1	Auto	4	12
EN1	Auto	2	22
EN1	Auto	6	NA
EN1	Auto	2	NA
EN1	Auto	2	NA
EN1	Auto	5	23
EN1	Auto	2	19
EN1	Auto	3	22
EN1	Auto	3	17
JO	Cont	1	35
JO	Cont	7	21
JO	Cont	13	41
JO	Cont	3	23
JO	Cont	3	20
JO	Cont	1	12
JO	Cont	5	24
JO	Cont	3	24
JO	Cont	4	19
JO	Cont	7	29
JO	Cont	10	32
JO	Cont	1	27
JO	Cont	15	27
JO	Cont	9	29
JO	Cont	4	11
JO	Cont	5	10
JO	Cont	8	21
JO	Cont	4	25
JO	Cont	11	27
JO	Cont	9	35
JO	Cros	1	NA
JO	Cros	4	NA
JO	Cros	6	20
JO	Cros	3	23
JO	Cros	2	25
JO	Cros	1	21
JO	Cros	12	29
JO	Cros	10	23
JO	Cros	1	15
JO	Cros	7	14
JO	Cros	2	17
JO	Cros	2	18
JO	Cros	2	16
JO	Cros	2	17
JO	Self	1	13
JO	Self	5	10
JO	Self	2	19
JO	Self	4	23
JO	Self	2	19
JO	Self	2	17
JO	Self	3	23
JO	Self	1	NA
JO	Self	1	21
JO	Self	1	NA
JO	Self	3	26
JO	Self	2	NA
JO	Self	2	18
JO	Self	1	NA
JO	Auto	2	15
JO	Auto	5	25
JO	Auto	2	23
JO	Auto	8	22
JO	Auto	1	30
JO	Auto	1	NA
JO	Auto	10	27
JO	Auto	11	30
JO	Auto	1	NA
JO	Auto	2	24
JO	Auto	6	25
KAU	Cont	21	30
KAU	Cont	11	20
KAU	Cont	16	33
KAU	Cont	17	31
KAU	Cont	6	23
KAU	Cont	15	28
KAU	Cont	14	28
KAU	Cont	5	19
KAU	Cont	9	20
KAU	Cont	7	33
KAU	Cont	2	14
KAU	Cont	16	30
KAU	Cont	9	34
KAU	Cont	7	22
KAU	Cont	5	25
KAU	Cont	12	35
KAU	Cont	16	27
KAU	Cont	21	33
KAU	Cont	12	23
KAU	Cont	10	20
KAU	Cros	7	25
KAU	Cros	2	13
KAU	Cros	12	24
KAU	Cros	2	12
KAU	Cros	1	13
KAU	Cros	2	25
KAU	Cros	11	29
KAU	Cros	14	28
KAU	Cros	3	28
KAU	Cros	2	30
KAU	Cros	2	19
KAU	Cros	2	18
KAU	Cros	16	25
KAU	Cros	13	20
KAU	Cros	10	17
KAU	Cros	4	27
KAU	Cros	3	21
KAU	Cros	3	17
KAU	Cros	12	20
KAU	Cros	7	35
KAU	Cros	8	29
UR	Cont	11	33
UR	Cont	15	37
UR	Cont	2	19
UR	Cont	3	32
UR	Cont	17	39
UR	Cont	32	48
UR	Cont	20	40
UR	Cont	27	55
UR	Cont	21	32
UR	Cont	25	44
UR	Cont	26	48
UR	Cont	13	33
UR	Cont	9	38
UR	Cont	10	36
UR	Cont	15	27
UR	Cont	4	49
UR	Cont	6	42
UR	Cont	6	31
UR	Cont	22	40
UR	Cont	2	21
UR	Cont	8	29
UR	Cont	12	30
UR	Cont	9	33
UR	Cont	7	32
UR	Cros	3	26
UR	Cros	5	35
UR	Cros	12	30
UR	Cros	19	34
UR	Cros	2	30
UR	Cros	17	33
UR	Cros	21	26
UR	Cros	12	30
UR	Cros	5	23
UR	Cros	4	40
UR	Cros	14	32
UR	Cros	13	28
UR	Cros	30	45
UR	Cros	13	30
UR	Cros	14	NA
UR	Cros	9	NA
UR	Cros	11	NA
UR	Cros	12	27
UR	Cros	12	NA
UR	Cros	3	23
UR	Cros	8	29
UR	Cros	28	37
UR	Cros	5	34
UR	Cros	9	NA
UR	Cros	15	NA
UR	Cros	12	30
UR	Cros	6	33
UR	Cros	3	32
UR	Cros	26	39
UR	Self	14	31
UR	Self	23	33
UR	Self	4	30
UR	Self	12	31
UR	Self	10	33
UR	Self	2	29
UR	Self	1	25
UR	Self	9	30
UR	Self	6	33
UR	Self	2	NA
UR	Self	9	35
UR	Self	12	31
UR	Self	4	39
UR	Self	3	28
UR	Self	5	22
UR	Self	3	16
UR	Self	15	28
UR	Self	1	33
UR	Self	3	21
UR	Self	1	30
UR	Auto	15	30
UR	Auto	9	32
UR	Auto	21	40
UR	Auto	21	36
UR	Auto	17	47
UR	Auto	30	NA
UR	Auto	20	41
UR	Auto	4	14
UR	Auto	4	18
UR	Auto	18	31
UR	Auto	11	43
UR	Auto	23	31
UR	Auto	1	38
UR	Auto	32	48
UR	Auto	1	23
UR	Auto	25	38
UR	Auto	2	29
UR	Auto	1	26
UR	Auto	5	30
UR	Auto	21	41
UR	Auto	10	39

## Sheet: Pollination_5pop(3)
Population	Treatment	Seed_mass (mg)
KAU	Cont	197.2
KAU	Cont	247.7
KAU	Cont	273.8
KAU	Cont	216.9
KAU	Cont	167.3
KAU	Cont	161.9
KAU	Cont	252.4
KAU	Cont	234
KAU	Cont	260.3
KAU	Cont	258
KAU	Cont	126.1
KAU	Cont	224.7
KAU	Cont	181.5
KAU	Cont	135.5
KAU	Cont	207.5
KAU	Cont	141.9
KAU	Cont	218.2
KAU	Cont	180.5
KAU	Cont	215.9
KAU	Cont	160
KAU	Cont	219
KAU	Cont	141.3
KAU	Cont	215.6
KAU	Cont	207.7
KAU	Cont	187.4
KAU	Cont	184
KAU	Cont	232.1
KAU	Cont	259.9
KAU	Cont	139.5
KAU	Cont	221.5
KAU	Cont	272.8
KAU	Cont	202.5
KAU	Cont	92.5
KAU	Cont	199.7
KAU	Cont	181.8
KAU	Cont	233.1
KAU	Cont	166.3
KAU	Cont	163.1
KAU	Cont	174.1
KAU	Cont	238.5
KAU	Cont	149.5
KAU	Cont	236.2
KAU	Cont	230.6
KAU	Cont	217.5
KAU	Cont	215.2
KAU	Cont	226.2
KAU	Cont	231
KAU	Cont	237.9
KAU	Cont	268.1
KAU	Cont	206.7
KAU	Cros	197.8
KAU	Cros	282.6
KAU	Cros	182.8
KAU	Cros	251.3
KAU	Cros	153.1
KAU	Cros	191.7
KAU	Cros	181.5
KAU	Cros	153.7
KAU	Cros	189.8
KAU	Cros	201.7
KAU	Cros	181.4
KAU	Cros	305.9
KAU	Cros	292.9
KAU	Cros	261.1
KAU	Cros	186.6
KAU	Cros	237.5
KAU	Cros	179.7
KAU	Cros	139.8
KAU	Cros	173.3
KAU	Cros	153.7
KAU	Cros	213.7
KAU	Cros	185.1
KAU	Cros	185.3
KAU	Cros	221.7
KAU	Cros	167.3
KAU	Cros	301.4
KAU	Cros	151.6
KAU	Cros	225.6
KAU	Cros	211.2
KAU	Cros	257.8
KAU	Cros	244.7
KAU	Cros	144.8
KAU	Cros	218.8
KAU	Cros	310.7
KAU	Cros	182.6
KAU	Cros	139
KAU	Cros	142.9
KAU	Cros	201.5
KAU	Cros	316.3
KAU	Cros	284.8
KAU	Cros	334.4
KAU	Cros	152.9
KAU	Cros	191.3
KAU	Cros	228.1
KAU	Cros	299.9
KAU	Cros	310.5
KAU	Cros	252.1
KAU	Cros	270.1
KAU	Cros	203.7
KAU	Cros	254.2
HIR	Cont	129.3
HIR	Cont	321.5
HIR	Cont	210
HIR	Cont	296.2
HIR	Cont	254.9
HIR	Cont	205.1
HIR	Cont	242
HIR	Cont	260.2
HIR	Cont	276.4
HIR	Cont	207.9
HIR	Cont	265.1
HIR	Cont	250.6
HIR	Cont	236.9
HIR	Cont	175.4
HIR	Cont	221
HIR	Cont	271.3
HIR	Cont	276.5
HIR	Cont	292.4
HIR	Cont	262.9
HIR	Cont	199.8
HIR	Cont	256.1
HIR	Cont	251.2
HIR	Cont	177.8
HIR	Cont	188
HIR	Cont	170.2
HIR	Cont	199.6
HIR	Cont	215.3
HIR	Cont	206.4
HIR	Cont	162.5
HIR	Cont	244.5
HIR	Cont	205.8
HIR	Cont	156.7
HIR	Cont	267.8
HIR	Cont	211.5
HIR	Cont	195.9
HIR	Cont	268.9
HIR	Cont	255.5
HIR	Cont	248.8
HIR	Cont	170.1
HIR	Cont	247.1
HIR	Cont	242.8
HIR	Cont	176.7
HIR	Cont	193.2
HIR	Cont	261.4
HIR	Cont	185.6
HIR	Cont	273.7
HIR	Cont	189.1
HIR	Cont	209.1
HIR	Cont	181.8
HIR	Cont	188.6
HIR	Cros	216.9
HIR	Cros	170.2
HIR	Cros	282.8
HIR	Cros	199.8
HIR	Cros	181.6
HIR	Cros	247.1
HIR	Cros	269.5
HIR	Cros	200.6
HIR	Cros	277.2
HIR	Cros	189.5
HIR	Cros	218.7
HIR	Cros	224.5
HIR	Cros	171.4
HIR	Cros	241.5
HIR	Cros	231.6
HIR	Cros	257.4
HIR	Cros	194
HIR	Cros	182
HIR	Cros	314.2
HIR	Cros	295
HIR	Cros	230
HIR	Cros	259.6
HIR	Cros	205.2
HIR	Cros	307.6
HIR	Cros	164.3
HIR	Cros	294.7
HIR	Cros	279.1
HIR	Cros	279.4
HIR	Cros	231.1
HIR	Cros	172.5
HIR	Cros	233.4
HIR	Cros	212.7
HIR	Cros	216.8
HIR	Cros	202.8
HIR	Cros	143.3
HIR	Cros	247.9
HIR	Cros	176.9
HIR	Cros	192
HIR	Cros	208.1
HIR	Cros	216.2
HIR	Cros	160.5
HIR	Cros	193
HIR	Cros	250.9
HIR	Cros	228.3
HIR	Cros	214
HIR	Cros	223.9
HIR	Cros	199.8
HIR	Cros	186
HIR	Cros	191.8
HIR	Cros	222.2
UR	Self	495.4
UR	Self	394.5
UR	Self	377.6
UR	Self	373.7
UR	Self	297.1
UR	Self	297.6
UR	Self	286.9
UR	Self	327.9
UR	Self	424.9
UR	Self	279
UR	Self	291.1
UR	Self	391.2
UR	Self	328.5
UR	Self	282
UR	Self	287.1
UR	Self	259.5
UR	Self	237.8
UR	Self	317.5
UR	Self	255.1
UR	Self	308.4
UR	Self	299.3
UR	Self	289.7
UR	Self	362
UR	Self	211.4
UR	Self	233.7
UR	Self	233.2
UR	Self	274.8
UR	Self	324
UR	Self	256.4
UR	Self	232.5
UR	Self	348.8
UR	Self	220.4
UR	Self	335.1
UR	Self	230.2
UR	Self	247
UR	Self	245.2
UR	Self	350.6
UR	Self	345.3
UR	Self	310.4
UR	Self	262
UR	Self	244.1
UR	Self	232
UR	Self	184.5
UR	Self	233.5
UR	Self	252.3
UR	Self	263.9
UR	Self	245.5
UR	Self	223.1
UR	Self	238.6
UR	Self	204.4
UR	Cont	332
UR	Cont	281.5
UR	Cont	202.5
UR	Cont	212.4
UR	Cont	133.8
UR	Cont	200.8
UR	Cont	388.4
UR	Cont	364.9
UR	Cont	335.1
UR	Cont	198
UR	Cont	314.3
UR	Cont	250.6
UR	Cont	124.9
UR	Cont	235.8
UR	Cont	305
UR	Cont	226.2
UR	Cont	352.6
UR	Cont	296.5
UR	Cont	271.2
UR	Cont	132.4
UR	Cont	300.7
UR	Cont	240.3
UR	Cont	327.3
UR	Cont	353.1
UR	Cont	229
UR	Cont	360.5
UR	Cont	225.5
UR	Cont	308.6
UR	Cont	262.7
UR	Cont	342.5
UR	Cont	179.7
UR	Cont	328.9
UR	Cont	234.4
UR	Cont	254.7
UR	Cont	310.4
UR	Cont	329.9
UR	Cont	246.5
UR	Cont	262
UR	Cont	357.1
UR	Cont	258.2
UR	Cont	279.9
UR	Cont	271.2
UR	Cont	300.4
UR	Cont	248.5
UR	Cont	387.8
UR	Cont	214.4
UR	Cont	305.3
UR	Cont	298.9
UR	Cont	166.5
UR	Cont	336.2
UR	Cros	323.8
UR	Cros	488.8
UR	Cros	353.9
UR	Cros	344.2
UR	Cros	377.4
UR	Cros	265
UR	Cros	255.8
UR	Cros	333.5
UR	Cros	283.5
UR	Cros	280.5
UR	Cros	360
UR	Cros	354.1
UR	Cros	331.2
UR	Cros	293.2
UR	Cros	271.1
UR	Cros	335.1
UR	Cros	256.7
UR	Cros	410.2
UR	Cros	235.6
UR	Cros	249.1
UR	Cros	303.7
UR	Cros	274.7
UR	Cros	336.5
UR	Cros	181.2
UR	Cros	275.4
UR	Cros	369.2
UR	Cros	329.4
UR	Cros	315.7
UR	Cros	361.5
UR	Cros	292.4
UR	Cros	213.3
UR	Cros	320.1
UR	Cros	283.2
UR	Cros	372.5
UR	Cros	310.2
UR	Cros	352.9
UR	Cros	278.7
UR	Cros	225.3
UR	Cros	186.4
UR	Cros	369.7
UR	Cros	357
UR	Cros	340.1
UR	Cros	299.8
UR	Cros	275.7
UR	Cros	308.1
UR	Cros	297.3
UR	Cros	276.1
UR	Cros	211.7
UR	Cros	218.5
UR	Cros	338.1
UR	Auto	288.9
UR	Auto	331
UR	Auto	320
UR	Auto	307.1
UR	Auto	285.8
UR	Auto	327.3
UR	Auto	332.3
UR	Auto	389.3
UR	Auto	324.7
UR	Auto	326.2
UR	Auto	296.1
UR	Auto	337.5
UR	Auto	322.7
UR	Auto	249
UR	Auto	297.2
UR	Auto	331.2
UR	Auto	452.5
UR	Auto	287.1
UR	Auto	386
UR	Auto	332.2
UR	Auto	364.8
UR	Auto	276.5
UR	Auto	361.7
UR	Auto	427.1
UR	Auto	314.9
UR	Auto	381.2
UR	Auto	393.7
UR	Auto	309.7
UR	Auto	371.1
UR	Auto	229.1
UR	Auto	388.9
UR	Auto	304.5
UR	Auto	260.4
UR	Auto	287.9
UR	Auto	273.7
UR	Auto	322.9
UR	Auto	278.2
UR	Auto	315.6
UR	Auto	350
UR	Auto	259.7
UR	Auto	368.9
UR	Auto	250.9
UR	Auto	425.1
UR	Auto	263.1
UR	Auto	344.1
UR	Auto	245.6
UR	Auto	336.7
UR	Auto	272.6
UR	Auto	324
UR	Auto	379.5
EN1	Cont	283.6
EN1	Cont	210.8
EN1	Cont	418.9
EN1	Cont	368.9
EN1	Cont	413.4
EN1	Cont	381.7
EN1	Cont	315.2
EN1	Cont	332.1
EN1	Cont	357.6
EN1	Cont	476.9
EN1	Cont	409.7
EN1	Cont	410
EN1	Cont	388.3
EN1	Cont	299.3
EN1	Cont	356.1
EN1	Cont	430
EN1	Cont	437.2
EN1	Cont	287.4
EN1	Cont	409.2
EN1	Cont	427.1
EN1	Cont	458
EN1	Cont	357.7
EN1	Cont	390.3
EN1	Cont	377.9
EN1	Cont	335.5
EN1	Cont	414.7
EN1	Cont	377.7
EN1	Cont	356.4
EN1	Cont	316
EN1	Cont	427.3
EN1	Cont	412.9
EN1	Cont	247.1
EN1	Cont	313.1
EN1	Cont	312.5
EN1	Cont	308.7
EN1	Cont	359.6
EN1	Cont	379.2
EN1	Cont	355
EN1	Cont	457.4
EN1	Cont	337.6
EN1	Cont	323.8
EN1	Cont	381
EN1	Cont	388.1
EN1	Cont	403.4
EN1	Cont	382
EN1	Cont	455.1
EN1	Cont	445.4
EN1	Cont	319.7
EN1	Cont	481.3
EN1	Cont	321.2
EN1	Cros	455.9
EN1	Cros	375.9
EN1	Cros	313.5
EN1	Cros	429.7
EN1	Cros	374.5
EN1	Cros	385.2
EN1	Cros	415.3
EN1	Cros	358
EN1	Cros	454.2
EN1	Cros	319.9
EN1	Cros	347.1
EN1	Cros	227
EN1	Cros	412.1
EN1	Cros	387.3
EN1	Cros	377.9
EN1	Cros	414.9
EN1	Cros	484.4
EN1	Cros	368.9
EN1	Cros	437.3
EN1	Cros	373.4
EN1	Cros	298.3
EN1	Cros	267.1
EN1	Cros	442.8
EN1	Cros	275.9
EN1	Cros	382.9
EN1	Cros	369.3
EN1	Cros	379.6
EN1	Cros	399.4
EN1	Cros	302.5
EN1	Cros	211.7
EN1	Cros	357.9
EN1	Cros	188.4
EN1	Cros	185.2
EN1	Cros	334
EN1	Cros	161.8
EN1	Cros	236.6
EN1	Cros	180.5
EN1	Self	383.5
EN1	Self	294.4
EN1	Self	431.6
EN1	Self	541.9
EN1	Self	395.3
EN1	Self	501.7
EN1	Self	326.4
EN1	Self	325.4
EN1	Self	380.7
EN1	Self	344.5
EN1	Self	385.7
EN1	Self	306.1
EN1	Self	309.8
EN1	Self	397.4
EN1	Self	432.6
EN1	Self	353.9
EN1	Self	381.8
EN1	Self	362.5
EN1	Self	416.7
EN1	Self	513
EN1	Self	447.6
EN1	Self	387.9
EN1	Self	259.2
EN1	Self	417.3
EN1	Self	305.1
EN1	Self	254.1
EN1	Self	347.5
EN1	Self	413.4
EN1	Self	315.3
EN1	Self	287
EN1	Self	422.3
EN1	Self	345.4
EN1	Self	461.2
EN1	Self	245.1
EN1	Self	402.1
EN1	Self	397.7
EN1	Self	443.3
EN1	Self	419.8
EN1	Self	317.8
EN1	Self	288.7
EN1	Self	369.8
EN1	Self	447
EN1	Self	519.7
EN1	Self	382.6
EN1	Self	416.7
EN1	Self	457.6
EN1	Self	566.1
EN1	Self	464.2
EN1	Self	330.9
EN1	Self	282.6
EN1	Auto	459.4
EN1	Auto	459.8
EN1	Auto	421.2
EN1	Auto	399.1
EN1	Auto	417.5
EN1	Auto	430.7
EN1	Auto	366.4
EN1	Auto	402.7
EN1	Auto	436.9
EN1	Auto	417.7
EN1	Auto	389.9
EN1	Auto	377.4
EN1	Auto	390.5
EN1	Auto	338.5
EN1	Auto	454.8
EN1	Auto	363.2
EN1	Auto	347.9
EN1	Auto	480.2
EN1	Auto	329.1
EN1	Auto	376.7
EN1	Auto	257.5
EN1	Auto	357
EN1	Auto	440.3
EN1	Auto	356.8
EN1	Auto	454.6
EN1	Auto	328.5
EN1	Auto	380.2
EN1	Auto	341
EN1	Auto	351.4
EN1	Auto	357.7
EN1	Auto	442
EN1	Auto	388.6
EN1	Auto	433.3
EN1	Auto	322.4
EN1	Auto	372.8
EN1	Auto	423.5
EN1	Auto	395.6
JO	Cont	336
JO	Cont	379.1
JO	Cont	308
JO	Cont	342.5
JO	Cont	433.4
JO	Cont	350
JO	Cont	406.6
JO	Cont	346.5
JO	Cont	351.2
JO	Cont	285.2
JO	Cont	384.1
JO	Cont	233
JO	Cont	314
JO	Cont	404.7
JO	Cont	330.9
JO	Cont	383
JO	Cont	238
JO	Cont	312.1
JO	Cont	342.9
JO	Cont	483.8
JO	Cont	301.3
JO	Cont	276.7
JO	Cont	317.6
JO	Cont	313.9
JO	Cont	336.5
JO	Cont	289.9
JO	Cont	249.5
JO	Cont	370.4
JO	Cont	347.5
JO	Cont	283.9
JO	Cont	380.3
JO	Cont	382.8
JO	Cont	288.3
JO	Cont	276
JO	Cont	345.3
JO	Cont	330.3
JO	Cont	284.9
JO	Cont	322.2
JO	Cont	328.2
JO	Cont	335.1
JO	Cont	256.2
JO	Cont	315.7
JO	Cont	288.4
JO	Cont	226.4
JO	Cont	258.7
JO	Cont	306.3
JO	Cont	320.2
JO	Cont	307.8
JO	Cont	289.6
JO	Cont	320.2
JO	Cros	408.1
JO	Cros	278.5
JO	Cros	410.8
JO	Cros	412.4
JO	Cros	388.5
JO	Cros	278
JO	Cros	219.8
JO	Cros	334.5
JO	Cros	297.1
JO	Cros	343.6
JO	Cros	264.7
JO	Cros	353.1
JO	Cros	249.7
JO	Cros	278
JO	Cros	412.2
JO	Cros	362.9
JO	Cros	413.8
JO	Cros	364.2
JO	Cros	362.8
JO	Cros	288.1
JO	Cros	361.9
JO	Cros	267.3
JO	Cros	302.8
JO	Cros	256.4
JO	Cros	243.5
JO	Cros	254.6
JO	Cros	248.1
JO	Cros	324.6
JO	Cros	348.7
JO	Cros	261.8
JO	Cros	325.4
JO	Cros	361.9
JO	Cros	225.6
JO	Cros	336.1
JO	Cros	365
JO	Cros	251.8
JO	Cros	324.9
JO	Cros	355
JO	Cros	395.6
JO	Cros	229.2
JO	Cros	214.3
JO	Cros	368.7
JO	Cros	247.9
JO	Cros	225.5
JO	Cros	288.8
JO	Cros	236.1
JO	Cros	305.8
JO	Cros	221.4
JO	Cros	301
JO	Cros	268.4
JO	Self	423.7
JO	Self	364.5
JO	Self	282.4
JO	Self	426.6
JO	Self	312.6
JO	Self	301
JO	Self	219.1
JO	Self	340.6
JO	Self	370.5
JO	Self	458.3
JO	Self	378.7
JO	Self	423.7
JO	Self	320.3
JO	Self	229.4
JO	Self	279.8
JO	Self	361.7
JO	Self	268.9
JO	Self	334.8
JO	Self	356.1
JO	Self	238.9
JO	Self	244.3
JO	Self	335.3
JO	Self	298.4
JO	Self	201.9
JO	Self	304.5
JO	Auto	551.3
JO	Auto	482.5
JO	Auto	232
JO	Auto	260.4
JO	Auto	493.8
JO	Auto	398
JO	Auto	268.5
JO	Auto	330.6
JO	Auto	288.5
JO	Auto	368.2
JO	Auto	338.6
JO	Auto	363.8
JO	Auto	281.5
JO	Auto	312
JO	Auto	266.8
JO	Auto	383.6
JO	Auto	357.4
JO	Auto	329
JO	Auto	295.5
JO	Auto	354
JO	Auto	338.9
JO	Auto	304.2
JO	Auto	313.2
JO	Auto	358.4
JO	Auto	310.4
JO	Auto	270.5
JO	Auto	330.5
JO	Auto	246.3
JO	Auto	420.5
JO	Auto	273.2
JO	Auto	316.1
JO	Auto	284.9
JO	Auto	307.2
JO	Auto	280.5
JO	Auto	329.4
JO	Auto	318.8
JO	Auto	399.3
JO	Auto	298.3
JO	Auto	492.7
JO	Auto	281.3
JO	Auto	268
JO	Auto	272.8
JO	Auto	368.6
JO	Auto	338.4
JO	Auto	286.4
JO	Auto	277.3
JO	Auto	263
JO	Auto	252
JO	Auto	233.9
JO	Auto	246.6

## Sheet: Flowermorph_5pop
Population	Habitat type	Ploidy	Corolla_size (mm3)	Pistill_length (mm)	Stamen_length (mm)
KAU	Alpine	2x	31.3468	5.94	2.9
KAU	Alpine	2x	19.6673	6.07	3.2
KAU	Alpine	2x	17.944	5.28	2.52
KAU	Alpine	2x	16.9684	5.77	2.94
KAU	Alpine	2x	29.1626	5.95	3.24
KAU	Alpine	2x	36.824	6.39	3.37
KAU	Alpine	2x	25.1883	4.49	2.7
KAU	Alpine	2x	15.3891	4.64	2.89
KAU	Alpine	2x	27.4687	5.55	3.14
KAU	Alpine	2x	11.5545	4.81	3.19
KAU	Alpine	2x	27.0847	4.9	2.84
KAU	Alpine	2x	18.3741	4.45	3
KAU	Alpine	2x	26.533	5.55	2.72
KAU	Alpine	2x	17.441	4.95	3.07
KAU	Alpine	2x	26.0529	5.17	2.99
KAU	Alpine	2x	11.1263	4.91	2.77
KAU	Alpine	2x	13.9872	4.47	3.17
KAU	Alpine	2x	26.5057	5.96	2.98
KAU	Alpine	2x	26.8021	6.12	2.93
KAU	Alpine	2x	18.5518	5.92	3.04
KAU	Alpine	2x	20.6013	4.28	2.39
KAU	Alpine	2x	22.1822	6.07	3.2
KAU	Alpine	2x	18.1101	5.65	3.17
KAU	Alpine	2x	20.217	5.61	3.36
KAU	Alpine	2x	14.6174	4.97	3.22
KAU	Alpine	2x	22.2611	5.23	2.87
KAU	Alpine	2x	12.2284	4.53	3
KAU	Alpine	2x	14.0872	3.88	2.97
KAU	Alpine	2x	8.50003	2.31	3.09
KAU	Alpine	2x	10.7254	4.4	2.71
HIR	Alpine	2x	27.4491	4.08	3.1
HIR	Alpine	2x	33.3043	4.63	2.86
HIR	Alpine	2x	29.685	3.73	1.79
HIR	Alpine	2x	27.8311	5.87	3.73
HIR	Alpine	2x	23.0183	4.53	2.69
HIR	Alpine	2x	28.4462	3.79	2.67
HIR	Alpine	2x	22.9239	3.07	2.84
HIR	Alpine	2x	40.8756	4.44	2.49
HIR	Alpine	2x	23.604	3.34	1.68
HIR	Alpine	2x	34.2492	4.09	2.86
HIR	Alpine	2x	38.9247	4.52	2.74
HIR	Alpine	2x	27.326	3.78	2.32
HIR	Alpine	2x	16.7207	3.24	0.98
HIR	Alpine	2x	24.3336	4.2	2.76
HIR	Alpine	2x	37.5847	4	3.47
HIR	Alpine	2x	35.1354	4.47	2.75
HIR	Alpine	2x	20.7052	3.3	1.84
HIR	Alpine	2x	20.7085	4.79	3.19
HIR	Alpine	2x	27.8596	4.38	2.59
HIR	Alpine	2x	8.03612	3.56	2.72
HIR	Alpine	2x	9.19846	2.15	1.4
HIR	Alpine	2x	18.2942	3.78	1.59
HIR	Alpine	2x	18.4107	3.71	2.98
HIR	Alpine	2x	14.3235	3.55	1.31
HIR	Alpine	2x	14.6064	3.55	2.32
HIR	Alpine	2x	14.2178	3.52	2.66
HIR	Alpine	2x	16.9919	4.37	3.09
HIR	Alpine	2x	6.76088	3.93	1.55
HIR	Alpine	2x	17.4596	3.49	2.48
HIR	Alpine	2x	12.2584	3.62	2.8
UR	Coastal	2x	66.6361	6.38	4.24
UR	Coastal	2x	70.9145	5.89	4.24
UR	Coastal	2x	68.6725	6.76	4.31
UR	Coastal	2x	75.9629	7.21	4.6
UR	Coastal	2x	65.4622	7.61	5.1
UR	Coastal	2x	58.319	7	3.77
UR	Coastal	2x	78.4797	6.54	4.48
UR	Coastal	2x	77.8929	7.26	5.04
UR	Coastal	2x	87.4183	6.88	4.4
UR	Coastal	2x	84.4255	7.6	4.85
UR	Coastal	2x	70.7504	6.95	3.74
UR	Coastal	2x	67.6974	6.47	4.86
UR	Coastal	2x	59.8276	7.17	4.65
UR	Coastal	2x	75.6736	7.25	4.03
UR	Coastal	2x	63.2654	6.71	4.66
UR	Coastal	2x	88.1414	6.6	4.98
UR	Coastal	2x	41.9836	6.13	3.8
UR	Coastal	2x	103.813	7.7	4.9
UR	Coastal	2x	55.0124	5.7	4.12
UR	Coastal	2x	81.7552	7.22	3.72
UR	Coastal	2x	70.7192	7.78	4.83
UR	Coastal	2x	51.0788	6.15	3.45
UR	Coastal	2x	82.798	7.13	4.21
UR	Coastal	2x	57.5256	5.55	4.07
UR	Coastal	2x	56.5122	6.52	4.55
UR	Coastal	2x	55.7155	5.96	3.55
UR	Coastal	2x	65.3634	8.01	3.55
UR	Coastal	2x	55.1884	6.68	3.73
UR	Coastal	2x	46.7068	6.56	4.15
UR	Coastal	2x	47.3432	6.36	4.6
EN1	Montane_forest	4x	116.996	8.31	3.21
EN1	Montane_forest	4x	93.6137	8.12	4.16
EN1	Montane_forest	4x	31.367	6.32	3.61
EN1	Montane_forest	4x	62.4038	7.84	4.72
EN1	Montane_forest	4x	84.2298	7.16	3.34
EN1	Montane_forest	4x	83.9175	6.75	3.26
EN1	Montane_forest	4x	60.239	7.27	3.58
EN1	Montane_forest	4x	53.9157	6.8	3.97
EN1	Montane_forest	4x	61.5015	7.3	3.7
EN1	Montane_forest	4x	48.4463	7.21	3.24
EN1	Montane_forest	4x	56.7951	7.71	3.63
EN1	Montane_forest	4x	85.1135	7.3	3.07
EN1	Montane_forest	4x	56.9907	7.21	3.82
EN1	Montane_forest	4x	75.8426	6.73	3.49
EN1	Montane_forest	4x	60.6499	6.47	2.4
EN1	Montane_forest	4x	53.6479	7.11	4.63
EN1	Montane_forest	4x	66.4288	6.72	3.63
EN1	Montane_forest	4x	46.3735	6.46	3.54
EN1	Montane_forest	4x	48.1135	7.38	3.99
EN1	Montane_forest	4x	48.965	6.61	3.58
EN1	Montane_forest	4x	46.3978	7.18	3.11
EN1	Montane_forest	4x	43.5004	5.88	3.21
EN1	Montane_forest	4x	58.5256	7.1	3.26
EN1	Montane_forest	4x	68.6717	6.8	4.15
EN1	Montane_forest	4x	48.686	7.87	3.71
EN1	Montane_forest	4x	60.6921	6.93	3.48
EN1	Montane_forest	4x	57.7922	7.17	2.85
EN1	Montane_forest	4x	60.9181	6.9	3.52
EN1	Montane_forest	4x	58.9788	6.56	3.65
EN1	Montane_forest	4x	70.3462	8.26	4.27
JO	Montane_forest	4x	31.1695	7.18	3.95
JO	Montane_forest	4x	46.5732	7.82	4.71
JO	Montane_forest	4x	36.8969	7.9	4.12
JO	Montane_forest	4x	43.1381	7.51	4.79
JO	Montane_forest	4x	44.9069	7.47	4.42
JO	Montane_forest	4x	34.2994	7.83	4.36
JO	Montane_forest	4x	66.0051	7.6	4.93
JO	Montane_forest	4x	67.6285	7.7	5.81
JO	Montane_forest	4x	30.1924	7.92	4.21
JO	Montane_forest	4x	35.256	7.06	4.5
JO	Montane_forest	4x	41.241	7.41	3.6
JO	Montane_forest	4x	32.8106	7.34	4.27
JO	Montane_forest	4x	38.7671	8.81	5.02
JO	Montane_forest	4x	27.2314	7.63	4.13
JO	Montane_forest	4x	45.2618	8.03	3.82
JO	Montane_forest	4x	46.732	7.53	4.5
JO	Montane_forest	4x	39.9425	7.58	4
JO	Montane_forest	4x	33.8495	6.86	4.57
JO	Montane_forest	4x	38.486	7.19	3.75
JO	Montane_forest	4x	42.8174	6.95	3.77
JO	Montane_forest	4x	38.3417	7.86	3.62
JO	Montane_forest	4x	35.9231	7.41	4.38
JO	Montane_forest	4x	33.9494	6.6	4.27
JO	Montane_forest	4x	37.3856	7.44	5.05
JO	Montane_forest	4x	40.7607	6.61	4.04
JO	Montane_forest	4x	35.6486	7.44	3.96
JO	Montane_forest	4x	36.6806	7.22	4.12
JO	Montane_forest	4x	33.9279	7.46	4.22
JO	Montane_forest	4x	31.0419	6.84	4.4
JO	Montane_forest	4x	41.4963	7.84	4.25

## Sheet: Vegetativemorph_22pop 
Population	Ploidy	Habitat type	Annual shoot elongation (mm)	Leaf_area (cm2)	LMA (g/m2)	Leaf_mass (g)
RI	4x	Alpine	17.54	2.05	124.878	0.0256
RI	4x	Alpine	9.2	1.868	160.064	0.0299
RI	4x	Alpine	13.28	1.529	122.302	0.0187
RI	4x	Alpine	15.24	1.422	148.383	0.0211
RI	4x	Alpine	23.6	1.76	130.682	0.023
RI	4x	Alpine	30.44	1.804	163.525	0.0295
RI	4x	Alpine	39.65	1.705	150.733	0.0257
RI	4x	Alpine	29.51	1.327	128.109	0.017
RI	4x	Alpine	25.25	1.296	161.265	0.0209
RI	4x	Alpine	41.51	1.473	194.84	0.0287
RI	4x	Alpine	26.68	1.778	156.355	0.0278
RI	4x	Alpine	41.38	1.29	172.868	0.0223
RI	4x	Alpine	43.06	2.15	170.698	0.0367
RI	4x	Alpine	10.04	1.056	129.735	0.0137
RI	4x	Alpine	42.5	1.325	142.642	0.0189
RI	4x	Alpine	23.09	1.162	132.53	0.0154
RI	4x	Alpine	9.78	1.574	121.347	0.0191
RI	4x	Alpine	15.55	1.488	192.204	0.0286
RI	4x	Alpine	25.94	1.205	141.909	0.0171
RI	4x	Alpine	78.93	1.396	106.017	0.0148
RI	4x	Alpine	20.33	0.849	180.212	0.0153
RI	4x	Alpine	35.77	1.17	163.248	0.0191
RI	4x	Alpine	27.15	1.283	173.811	0.0223
RI	4x	Alpine	24.85	1.905	134.908	0.0257
RI	4x	Alpine	25.89	1.312	173.018	0.0227
RI	4x	Alpine	13.12	1.091	117.324	0.0128
RI	4x	Alpine	30.56	1.034	201.161	0.0208
RI	4x	Alpine	23.76	1.096	162.409	0.0178
RI	4x	Alpine	14.31	0.772	193.005	0.0149
RI	4x	Alpine	18.09	0.908	212.555	0.0193
RE	4x	Montane_open	25.62	1.842	161.238	0.0297
RE	4x	Montane_open	31.95	1.791	204.913	0.0367
RE	4x	Montane_open	12.93	1.612	167.494	0.027
RE	4x	Montane_open	24.76	1.584	168.561	0.0267
RE	4x	Montane_open	31.51	1.556	178.663	0.0278
RE	4x	Montane_open	30.58	1.884	138.004	0.026
RE	4x	Montane_open	20.7	1.585	182.965	0.029
RE	4x	Montane_open	33.8	1.521	130.835	0.0199
RE	4x	Montane_open	23.2	1.412	158.64	0.0224
RE	4x	Montane_open	46.68	1.602	167.291	0.0268
RE	4x	Montane_open	28.57	1.355	204.428	0.0277
RE	4x	Montane_open	11.92	1.217	152.013	0.0185
RE	4x	Montane_open	30.39	1.783	204.711	0.0365
RE	4x	Montane_open	21.42	1.429	196.641	0.0281
RE	4x	Montane_open	31.92	1.262	206.022	0.026
RE	4x	Montane_open	50.66	1.252	114.217	0.0143
RE	4x	Montane_open	31.08	1.277	195.771	0.025
RE	4x	Montane_open	33.4	1.185	177.215	0.021
RE	4x	Montane_open	15.21	1.173	202.046	0.0237
RE	4x	Montane_open	22.26	1.653	180.883	0.0299
RE	4x	Montane_open	20.03	1.299	154.734	0.0201
RE	4x	Montane_open	20.8	1.326	130.468	0.0173
RE	4x	Montane_open	25.88	1.249	168.935	0.0211
RE	4x	Montane_open	28.08	1.112	123.201	0.0137
RE	4x	Montane_open	33.45	1.184	176.52	0.0209
RE	4x	Montane_open	20.03	0.968	168.388	0.0163
RE	4x	Montane_open	16.04	1.012	184.783	0.0187
RE	4x	Montane_open	27.22	1.217	176.664	0.0215
RE	4x	Montane_open	50.5	1.001	177.822	0.0178
RE	4x	Montane_open	24.07	0.967	142.709	0.0138
SHO	2x	Alpine	8.08	0.464	172.414	0.008
SHO	2x	Alpine	6.19	0.639	137.715	0.0088
SHO	2x	Alpine	9.22	0.595	132.773	0.0079
SHO	2x	Alpine	14.58	0.636	143.082	0.0091
SHO	2x	Alpine	20.9	0.51	170.588	0.0087
SHO	2x	Alpine	9.56	0.638	148.903	0.0095
SHO	2x	Alpine	20.06	0.343	174.927	0.006
SHO	2x	Alpine	16.85	0.585	150.427	0.0088
SHO	2x	Alpine	9.52	0.625	147.2	0.0092
SHO	2x	Alpine	7.15	0.438	132.42	0.0058
SHO	2x	Alpine	9.07	0.587	122.658	0.0072
SHO	2x	Alpine	9.69	0.385	93.5065	0.0036
SHO	2x	Alpine	15.54	0.395	116.456	0.0046
SHO	2x	Alpine	9.92	0.312	134.615	0.0042
SHO	2x	Alpine	16.46	0.391	130.435	0.0051
SHO	2x	Alpine	22.93	0.285	143.86	0.0041
SHO	2x	Alpine	13.37	0.46	165.217	0.0076
SHO	2x	Alpine	9.32	0.373	171.582	0.0064
SHO	2x	Alpine	19.33	0.365	169.863	0.0062
SHO	2x	Alpine	6.71	0.423	148.936	0.0063
SHO	2x	Alpine	9.09	0.625	188.8	0.0118
SHO	2x	Alpine	9	0.337	154.303	0.0052
SHO	2x	Alpine	12.12	0.276	155.797	0.0043
SHO	2x	Alpine	16.5	0.274	197.08	0.0054
SHO	2x	Alpine	10.16	0.363	154.27	0.0056
SHO	2x	Alpine	14.4	0.469	149.254	0.007
SHO	2x	Alpine	10.12	0.539	131.725	0.0071
SHO	2x	Alpine	8.34	0.454	165.198	0.0075
SHO	2x	Alpine	15.69	0.545	181.651	0.0099
SHO	2x	Alpine	NA	0.43	155.814	0.0067
RAK	2x	Alpine	16.25	0.544	174.632	0.0095
RAK	2x	Alpine	28.72	0.542	147.601	0.008
RAK	2x	Alpine	18.53	0.388	146.907	0.0057
RAK	2x	Alpine	18.53	0.68	183.824	0.0125
RAK	2x	Alpine	20.49	0.514	202.335	0.0104
RAK	2x	Alpine	30.82	0.615	162.602	0.01
RAK	2x	Alpine	6.34	1.018	190.57	0.0194
RAK	2x	Alpine	18.91	0.794	136.02	0.0108
RAK	2x	Alpine	16.92	0.516	164.729	0.0085
RAK	2x	Alpine	14.2	0.741	195.682	0.0145
RAK	2x	Alpine	22.09	0.64	125	0.008
RAK	2x	Alpine	22.7	0.694	226.225	0.0157
RAK	2x	Alpine	27.24	0.566	189.046	0.0107
RAK	2x	Alpine	20.88	0.413	147.7	0.0061
RAK	2x	Alpine	23.99	0.469	149.254	0.007
RAK	2x	Alpine	17.22	0.529	143.667	0.0076
RAK	2x	Alpine	16.74	0.521	180.422	0.0094
RAK	2x	Alpine	16.75	0.527	172.676	0.0091
RAK	2x	Alpine	24.9	0.537	145.251	0.0078
RAK	2x	Alpine	20.4	0.759	172.596	0.0131
RAK	2x	Alpine	21.73	0.553	142.857	0.0079
RAK	2x	Alpine	12.52	0.431	164.733	0.0071
RAK	2x	Alpine	21.95	0.396	118.687	0.0047
RAK	2x	Alpine	9.9	0.661	149.773	0.0099
RAK	2x	Alpine	16.36	0.452	126.106	0.0057
RAK	2x	Alpine	20.25	0.61	211.475	0.0129
RAK	2x	Alpine	18.17	0.632	185.127	0.0117
RAK	2x	Alpine	22.42	0.461	130.152	0.006
RAK	2x	Alpine	11.02	0.32	131.25	0.0042
RAK	2x	Alpine	22.36	0.443	137.698	0.0061
EN1	4x	Montane_forest	46.96	2.082	141.21	0.0294
EN1	4x	Montane_forest	64.16	3.734	100.428	0.0375
EN1	4x	Montane_forest	49.85	4.028	94.0914	0.0379
EN1	4x	Montane_forest	44.8	3.369	102.107	0.0344
EN1	4x	Montane_forest	42.16	3.265	86.6769	0.0283
EN1	4x	Montane_forest	56.57	2.791	121.104	0.0338
EN1	4x	Montane_forest	55.29	3.985	85.069	0.0339
EN1	4x	Montane_forest	59.42	4.034	91.7204	0.037
EN1	4x	Montane_forest	42.01	2.818	111.072	0.0313
EN1	4x	Montane_forest	64.89	3.372	81.554	0.0275
EN1	4x	Montane_forest	76.5	2.351	71.0336	0.0167
EN1	4x	Montane_forest	42.37	2.108	114.326	0.0241
EN1	4x	Montane_forest	48.35	2.256	127.216	0.0287
EN1	4x	Montane_forest	47.96	3.533	123.691	0.0437
EN1	4x	Montane_forest	43.45	2.194	103.464	0.0227
EN1	4x	Montane_forest	42.78	2.921	81.8213	0.0239
EN1	4x	Montane_forest	54.84	2.09	122.01	0.0255
EN1	4x	Montane_forest	50.02	1.99	116.08	0.0231
EN1	4x	Montane_forest	46.52	2.387	115.626	0.0276
EN1	4x	Montane_forest	37.58	2.25	144.889	0.0326
EN1	4x	Montane_forest	34.36	3.261	80.6501	0.0263
EN1	4x	Montane_forest	46.6	2.686	91.586	0.0246
EN1	4x	Montane_forest	34.26	2.906	106.332	0.0309
EN1	4x	Montane_forest	40.09	2.304	99.3924	0.0229
EN1	4x	Montane_forest	42.67	2.364	65.5668	0.0155
EN1	4x	Montane_forest	37.86	2.14	123.364	0.0264
EN1	4x	Montane_forest	29.33	2.235	106.935	0.0239
EN1	4x	Montane_forest	31.5	1.85	121.622	0.0225
EN1	4x	Montane_forest	51.61	1.899	111.638	0.0212
EN1	4x	Montane_forest	30.04	1.674	113.501	0.019
UR	2x	Coastal	17.73	1.128	115.248	0.013
UR	2x	Coastal	28.16	1.253	124.501	0.0156
UR	2x	Coastal	26.49	1.314	126.332	0.0166
UR	2x	Coastal	79.34	1.021	157.689	0.0161
UR	2x	Coastal	43.52	0.941	110.521	0.0104
UR	2x	Coastal	48.39	1.252	106.23	0.0133
UR	2x	Coastal	38.44	1.441	120.056	0.0173
UR	2x	Coastal	50.23	1.046	116.635	0.0122
UR	2x	Coastal	29.36	0.735	148.299	0.0109
UR	2x	Coastal	26.9	0.803	100.872	0.0081
UR	2x	Coastal	27.03	1.045	152.153	0.0159
UR	2x	Coastal	39.26	0.937	132.337	0.0124
UR	2x	Coastal	28.2	0.834	133.094	0.0111
UR	2x	Coastal	33.78	0.597	159.129	0.0095
UR	2x	Coastal	25.2	0.643	200.622	0.0129
UR	2x	Coastal	15.59	0.777	127.413	0.0099
UR	2x	Coastal	22.46	0.753	164.675	0.0124
UR	2x	Coastal	18.18	0.958	146.138	0.014
UR	2x	Coastal	23.72	0.741	141.7	0.0105
UR	2x	Coastal	18.93	1.105	164.706	0.0182
UR	2x	Coastal	24.65	1.175	162.553	0.0191
UR	2x	Coastal	22.01	0.788	162.437	0.0128
UR	2x	Coastal	18.41	0.709	122.708	0.0087
UR	2x	Coastal	23.07	0.805	127.95	0.0103
UR	2x	Coastal	27.12	0.765	137.255	0.0105
UR	2x	Coastal	23.34	0.782	176.471	0.0138
UR	2x	Coastal	21.37	0.743	173.62	0.0129
UR	2x	Coastal	18.3	1.172	160.41	0.0188
UR	2x	Coastal	13.97	0.932	168.455	0.0157
UR	2x	Coastal	7.73	0.726	122.59	0.0089
KAU	2x	Alpine	15.3	0.604	160.596	0.0097
KAU	2x	Alpine	17.8	0.59	105.085	0.0062
KAU	2x	Alpine	10.33	0.579	132.988	0.0077
KAU	2x	Alpine	12.39	0.696	162.356	0.0113
KAU	2x	Alpine	16.11	0.604	135.762	0.0082
KAU	2x	Alpine	9.5	0.438	107.306	0.0047
KAU	2x	Alpine	12.3	0.649	163.328	0.0106
KAU	2x	Alpine	8.34	0.597	137.353	0.0082
KAU	2x	Alpine	7.83	0.807	172.243	0.0139
KAU	2x	Alpine	12.06	0.623	147.673	0.0092
KAU	2x	Alpine	16.46	0.664	185.241	0.0123
KAU	2x	Alpine	6.58	0.47	144.681	0.0068
KAU	2x	Alpine	10.68	0.826	141.646	0.0117
KAU	2x	Alpine	10.68	0.655	141.985	0.0093
KAU	2x	Alpine	17.67	0.608	136.513	0.0083
KAU	2x	Alpine	7.81	0.471	159.236	0.0075
KAU	2x	Alpine	6.6	0.327	110.092	0.0036
KAU	2x	Alpine	15.27	0.631	164.818	0.0104
KAU	2x	Alpine	13.92	0.419	116.945	0.0049
KAU	2x	Alpine	15.77	0.361	146.814	0.0053
KAU	2x	Alpine	13.03	0.449	106.904	0.0048
KAU	2x	Alpine	8.42	0.655	126.718	0.0083
KAU	2x	Alpine	13.68	0.403	131.514	0.0053
KAU	2x	Alpine	14.08	0.402	121.891	0.0049
KAU	2x	Alpine	18.94	0.505	120.792	0.0061
KAU	2x	Alpine	15.51	0.436	146.789	0.0064
KAU	2x	Alpine	12.47	1.127	181.899	0.0205
KAU	2x	Alpine	13.79	0.358	103.352	0.0037
KAU	2x	Alpine	10.24	0.409	107.579	0.0044
KAU	2x	Alpine	15.04	0.307	127.036	0.0039
HIS	2x	Alpine	31.43	0.603	157.546	0.0095
HIS	2x	Alpine	9.69	1.044	93.8697	0.0098
HIS	2x	Alpine	19.47	0.502	169.323	0.0085
HIS	2x	Alpine	12.68	0.626	210.863	0.0132
HIS	2x	Alpine	24.79	0.738	146.341	0.0108
HIS	2x	Alpine	12.53	0.586	182.594	0.0107
HIS	2x	Alpine	17.65	0.538	137.546	0.0074
HIS	2x	Alpine	11.22	0.628	168.79	0.0106
HIS	2x	Alpine	11.73	0.598	172.241	0.0103
HIS	2x	Alpine	10.89	0.512	117.188	0.006
HIS	2x	Alpine	12.51	0.686	134.111	0.0092
HIS	2x	Alpine	15.92	0.945	161.905	0.0153
HIS	2x	Alpine	9.92	0.624	173.077	0.0108
HIS	2x	Alpine	21.47	0.608	131.579	0.008
HIS	2x	Alpine	12.02	0.582	116.838	0.0068
HIS	2x	Alpine	9.54	0.646	219.814	0.0142
HIS	2x	Alpine	13.94	0.444	119.369	0.0053
HIS	2x	Alpine	10.89	0.635	124.409	0.0079
HIS	2x	Alpine	7.95	0.637	167.975	0.0107
HIS	2x	Alpine	6.35	0.557	122.083	0.0068
HIS	2x	Alpine	9.91	0.405	155.556	0.0063
HIS	2x	Alpine	9.9	0.536	97.0149	0.0052
HIS	2x	Alpine	6.35	0.985	183.756	0.0181
HIS	2x	Alpine	16.2	0.737	137.042	0.0101
HIS	2x	Alpine	11.74	0.982	132.383	0.013
HIS	2x	Alpine	20.22	0.542	94.0959	0.0051
HIS	2x	Alpine	8.8	0.611	183.306	0.0112
HIS	2x	Alpine	19.46	0.469	136.461	0.0064
HIS	2x	Alpine	8.31	0.392	132.653	0.0052
HIS	2x	Alpine	14.29	0.452	103.982	0.0047
SA	4x	Coastal	48.51	2.203	146.164	0.0322
SA	4x	Coastal	26.08	2.646	117.914	0.0312
SA	4x	Coastal	43.04	2.317	169.616	0.0393
SA	4x	Coastal	17.13	1.909	140.911	0.0269
SA	4x	Coastal	28.05	1.481	156.651	0.0232
SA	4x	Coastal	47.97	1.521	122.288	0.0186
SA	4x	Coastal	43.36	1.406	128.023	0.018
SA	4x	Coastal	26.67	1.217	127.362	0.0155
SA	4x	Coastal	18.9	1.46	206.164	0.0301
SA	4x	Coastal	14.63	1.359	120.677	0.0164
SA	4x	Coastal	22.47	1.629	112.953	0.0184
SA	4x	Coastal	33.82	1.631	161.251	0.0263
SA	4x	Coastal	26.38	1.228	122.15	0.015
SA	4x	Coastal	25.77	1.199	120.1	0.0144
SA	4x	Coastal	19.59	1.153	194.276	0.0224
SA	4x	Coastal	45.59	1.201	120.733	0.0145
SA	4x	Coastal	33.8	1.233	124.899	0.0154
SA	4x	Coastal	20.94	1.415	183.746	0.026
SA	4x	Coastal	26.13	0.956	131.799	0.0126
SA	4x	Coastal	25.41	1.11	106.306	0.0118
SA	4x	Coastal	36.76	1.166	118.353	0.0138
SA	4x	Coastal	32.2	1.07	136.449	0.0146
SA	4x	Coastal	34.97	1.726	152.375	0.0263
SA	4x	Coastal	42.57	0.99	143.434	0.0142
SA	4x	Coastal	24.59	0.895	130.726	0.0117
SA	4x	Coastal	31.11	1.171	107.6	0.0126
SA	4x	Coastal	37.2	1.245	126.908	0.0158
SA	4x	Coastal	54.59	1.073	154.706	0.0166
SA	4x	Coastal	39.22	1.096	137.774	0.0151
SA	4x	Coastal	25.88	1.325	123.019	0.0163
TES	4x	Montane_open	32.36	1.913	141.14	0.027
TES	4x	Montane_open	48.73	1.275	153.725	0.0196
TES	4x	Montane_open	38.93	1.653	125.832	0.0208
TES	4x	Montane_open	37.57	0.949	131.718	0.0125
TES	4x	Montane_open	29.57	1.268	172.713	0.0219
TES	4x	Montane_open	39.12	1.465	118.771	0.0174
TES	4x	Montane_open	35.72	0.968	167.355	0.0162
TES	4x	Montane_open	43.16	0.973	159.301	0.0155
TES	4x	Montane_open	63.97	1.251	119.105	0.0149
TES	4x	Montane_open	28.16	1.199	148.457	0.0178
TES	4x	Montane_open	34.93	1.916	125.261	0.024
TES	4x	Montane_open	38.44	0.953	123.82	0.0118
TES	4x	Montane_open	39.5	0.825	126.061	0.0104
TES	4x	Montane_open	34.38	0.775	80	0.0062
TES	4x	Montane_open	19.37	0.744	182.796	0.0136
TES	4x	Montane_open	21	1.426	119.916	0.0171
TES	4x	Montane_open	51.27	0.795	105.66	0.0084
TES	4x	Montane_open	18.02	0.913	69.0033	0.0063
TES	4x	Montane_open	7.27	1.471	173.351	0.0255
TES	4x	Montane_open	18.2	1.076	128.253	0.0138
TES	4x	Montane_open	19.07	0.72	123.611	0.0089
TES	4x	Montane_open	10.59	1.274	109.105	0.0139
TES	4x	Montane_open	34.1	0.968	138.43	0.0134
TES	4x	Montane_open	38.91	0.946	119.45	0.0113
TES	4x	Montane_open	27.57	0.77	102.597	0.0079
TES	4x	Montane_open	38.2	1.244	135.048	0.0168
TES	4x	Montane_open	34.2	1.114	166.966	0.0186
TES	4x	Montane_open	25.06	1.335	145.318	0.0194
TES	4x	Montane_open	29.69	1.012	141.304	0.0143
TES	4x	Montane_open	28.52	0.611	124.386	0.0076
ES	2x	Montane_open	26.46	0.847	162.928	0.0138
ES	2x	Montane_open	22.56	0.828	183.575	0.0152
ES	2x	Montane_open	23.07	0.876	183.79	0.0161
ES	2x	Montane_open	21.91	0.646	157.895	0.0102
ES	2x	Montane_open	55.16	0.729	113.855	0.0083
ES	2x	Montane_open	32.57	1.266	186.414	0.0236
ES	2x	Montane_open	18.56	0.932	183.476	0.0171
ES	2x	Montane_open	26.97	0.852	146.714	0.0125
ES	2x	Montane_open	42.83	0.813	148.831	0.0121
ES	2x	Montane_open	29.12	0.9	165.556	0.0149
ES	2x	Montane_open	25.41	0.765	171.242	0.0131
ES	2x	Montane_open	33.29	0.84	203.571	0.0171
ES	2x	Montane_open	27.6	0.635	170.079	0.0108
ES	2x	Montane_open	36.69	0.724	160.221	0.0116
ES	2x	Montane_open	35.74	0.823	196.841	0.0162
ES	2x	Montane_open	32.48	0.805	152.795	0.0123
ES	2x	Montane_open	20.9	0.746	174.263	0.013
ES	2x	Montane_open	23.69	0.766	189.295	0.0145
ES	2x	Montane_open	19.06	0.614	151.466	0.0093
ES	2x	Montane_open	33.74	0.665	126.316	0.0084
ES	2x	Montane_open	25.36	0.738	173.442	0.0128
ES	2x	Montane_open	25.87	0.823	171.324	0.0141
ES	2x	Montane_open	16.22	0.81	129.63	0.0105
ES	2x	Montane_open	26.83	0.803	179.328	0.0144
ES	2x	Montane_open	26.75	0.396	156.566	0.0062
ES	2x	Montane_open	23.27	0.798	161.654	0.0129
ES	2x	Montane_open	37.24	0.985	170.558	0.0168
ES	2x	Montane_open	32.01	0.826	140.436	0.0116
ES	2x	Montane_open	23.62	0.794	185.139	0.0147
ES	2x	Montane_open	34.29	0.923	165.764	0.0153
HIR	2x	Alpine	9.59	0.595	146.218	0.0087
HIR	2x	Alpine	14.95	0.522	187.739	0.0098
HIR	2x	Alpine	23.53	0.509	129.666	0.0066
HIR	2x	Alpine	8.87	0.48	112.5	0.0054
HIR	2x	Alpine	17.76	0.462	125.541	0.0058
HIR	2x	Alpine	25.15	0.784	173.469	0.0136
HIR	2x	Alpine	12.82	0.623	113.965	0.0071
HIR	2x	Alpine	15.99	0.695	119.424	0.0083
HIR	2x	Alpine	15.91	0.56	107.143	0.006
HIR	2x	Alpine	17.24	0.573	92.4956	0.0053
HIR	2x	Alpine	14.72	0.41	146.341	0.006
HIR	2x	Alpine	20.73	0.421	144.893	0.0061
HIR	2x	Alpine	5.02	0.421	149.644	0.0063
HIR	2x	Alpine	14.68	0.406	128.079	0.0052
HIR	2x	Alpine	14.75	0.338	139.053	0.0047
HIR	2x	Alpine	4.78	0.421	144.893	0.0061
HIR	2x	Alpine	16.8	0.351	136.752	0.0048
HIR	2x	Alpine	13.4	0.463	146.868	0.0068
HIR	2x	Alpine	5.75	0.382	133.508	0.0051
HIR	2x	Alpine	12.7	0.49	177.551	0.0087
HIR	2x	Alpine	14.93	0.419	121.718	0.0051
HIR	2x	Alpine	11.61	0.373	107.239	0.004
HIR	2x	Alpine	7.2	0.644	128.882	0.0083
HIR	2x	Alpine	7.09	0.604	158.94	0.0096
HIR	2x	Alpine	7.15	0.487	141.684	0.0069
HIR	2x	Alpine	16.22	0.387	157.623	0.0061
HIR	2x	Alpine	13.27	0.443	115.124	0.0051
HIR	2x	Alpine	12.64	0.473	145.877	0.0069
HIR	2x	Alpine	5.54	0.302	149.007	0.0045
HIR	2x	Alpine	9.34	0.386	126.943	0.0049
KAM	4x	Montane_forest	50.59	3.635	147.73	0.0537
KAM	4x	Montane_forest	41.77	2.939	127.594	0.0375
KAM	4x	Montane_forest	59.91	2.077	142.032	0.0295
KAM	4x	Montane_forest	52.14	2.76	131.884	0.0364
KAM	4x	Montane_forest	58.27	2.397	135.169	0.0324
KAM	4x	Montane_forest	39.47	3.351	139.958	0.0469
KAM	4x	Montane_forest	56.39	2.856	123.95	0.0354
KAM	4x	Montane_forest	42.87	2.158	112.141	0.0242
KAM	4x	Montane_forest	59.57	3.194	141.828	0.0453
KAM	4x	Montane_forest	49.37	3.256	142.813	0.0465
KAM	4x	Montane_forest	38.35	2.48	127.016	0.0315
KAM	4x	Montane_forest	51.62	1.504	114.362	0.0172
KAM	4x	Montane_forest	57.82	2.117	152.102	0.0322
KAM	4x	Montane_forest	18.43	2.2	127.273	0.028
KAM	4x	Montane_forest	34.88	2.466	134.631	0.0332
KAM	4x	Montane_forest	65.32	1.892	132.664	0.0251
KAM	4x	Montane_forest	25.55	1.526	127.13	0.0194
KAM	4x	Montane_forest	28.34	1.997	115.173	0.023
KAM	4x	Montane_forest	38.04	1.485	95.6229	0.0142
KAM	4x	Montane_forest	32.95	1.969	101.067	0.0199
KAM	4x	Montane_forest	39.67	1.61	122.36	0.0197
KAM	4x	Montane_forest	26.73	1.599	96.3102	0.0154
KAM	4x	Montane_forest	38.65	1.446	116.874	0.0169
KAM	4x	Montane_forest	44.21	1.76	115.909	0.0204
KAM	4x	Montane_forest	36.54	1.711	102.279	0.0175
KAM	4x	Montane_forest	42.36	1.406	91.0384	0.0128
KAM	4x	Montane_forest	43.62	1.407	108.742	0.0153
KAM	4x	Montane_forest	37.76	1.67	98.2036	0.0164
KAM	4x	Montane_forest	50.54	1.164	97.079	0.0113
KAM	4x	Montane_forest	45.35	1.211	105.698	0.0128
JO	4x	Montane_forest	37.92	1.788	127.517	0.0228
JO	4x	Montane_forest	35.12	1.928	108.921	0.021
JO	4x	Montane_forest	39.66	1.518	123.847	0.0188
JO	4x	Montane_forest	37.98	1.485	131.987	0.0196
JO	4x	Montane_forest	51.27	1.602	86.1423	0.0138
JO	4x	Montane_forest	59.41	1.501	139.241	0.0209
JO	4x	Montane_forest	50.86	1.657	125.528	0.0208
JO	4x	Montane_forest	55.08	1.467	142.468	0.0209
JO	4x	Montane_forest	67.26	1.317	122.248	0.0161
JO	4x	Montane_forest	48.33	1.533	123.288	0.0189
JO	4x	Montane_forest	74.86	1.364	148.094	0.0202
JO	4x	Montane_forest	39.89	1.364	159.091	0.0217
JO	4x	Montane_forest	47.05	1.791	103.294	0.0185
JO	4x	Montane_forest	31.6	1.196	112.04	0.0134
JO	4x	Montane_forest	52.91	1.065	161.502	0.0172
JO	4x	Montane_forest	49.62	1.24	116.935	0.0145
JO	4x	Montane_forest	39.46	1.172	151.024	0.0177
JO	4x	Montane_forest	23.07	1.121	114.184	0.0128
JO	4x	Montane_forest	61.6	1.359	89.7719	0.0122
JO	4x	Montane_forest	38.66	1.276	98.7461	0.0126
JO	4x	Montane_forest	22.94	1.298	138.675	0.018
JO	4x	Montane_forest	38.77	1.408	125	0.0176
JO	4x	Montane_forest	25.75	1.518	90.9091	0.0138
JO	4x	Montane_forest	50.13	0.891	115.6	0.0103
JO	4x	Montane_forest	51.59	1.296	123.457	0.016
JO	4x	Montane_forest	28.12	1.708	141.101	0.0241
JO	4x	Montane_forest	42.39	1.092	152.015	0.0166
JO	4x	Montane_forest	65.4	0.805	150.311	0.0121
JO	4x	Montane_forest	49.21	0.768	154.948	0.0119
JO	4x	Montane_forest	55.84	0.748	131.016	0.0098
OC	2x	Coastal	15	0.589	95.0764	0.0056
OC	2x	Coastal	24.65	0.834	97.1223	0.0081
OC	2x	Coastal	10.74	0.491	87.5764	0.0043
OC	2x	Coastal	21.9	0.479	108.559	0.0052
OC	2x	Coastal	33.94	0.749	70.761	0.0053
OC	2x	Coastal	24.34	0.586	97.2696	0.0057
OC	2x	Coastal	18.43	0.93	100	0.0093
OC	2x	Coastal	23.02	0.805	109.317	0.0088
OC	2x	Coastal	18.11	0.765	96.732	0.0074
OC	2x	Coastal	17.33	0.589	78.0985	0.0046
OC	2x	Coastal	20.21	0.59	86.4407	0.0051
OC	2x	Coastal	20.45	0.792	93.4343	0.0074
OC	2x	Coastal	18.21	0.621	120.773	0.0075
OC	2x	Coastal	30.56	0.879	83.0489	0.0073
OC	2x	Coastal	33.71	0.777	87.5161	0.0068
OC	2x	Coastal	19.01	0.532	112.782	0.006
OC	2x	Coastal	35.67	0.723	105.118	0.0076
OC	2x	Coastal	24.34	0.591	165.821	0.0098
OC	2x	Coastal	32.86	0.561	62.3886	0.0035
OC	2x	Coastal	23.69	0.441	154.195	0.0068
OC	2x	Coastal	18.24	0.66	110.606	0.0073
OC	2x	Coastal	22.97	0.543	68.14	0.0037
OC	2x	Coastal	21.57	0.451	119.734	0.0054
OC	2x	Coastal	16.67	0.55	116.364	0.0064
OC	2x	Coastal	22.62	0.564	118.794	0.0067
OC	2x	Coastal	21.7	0.806	94.2928	0.0076
OC	2x	Coastal	21.38	0.777	78.5071	0.0061
OC	2x	Coastal	21.52	0.565	127.434	0.0072
OC	2x	Coastal	15.36	0.365	79.4521	0.0029
OC	2x	Coastal	13.54	0.464	86.2069	0.004
TEI	4x	Montane_forest	24.1	3.369	121.104	0.0408
TEI	4x	Montane_forest	44.31	3.443	134.476	0.0463
TEI	4x	Montane_forest	66.48	2.507	138.811	0.0348
TEI	4x	Montane_forest	29.4	3.452	108.922	0.0376
TEI	4x	Montane_forest	15.2	2.015	114.144	0.023
TEI	4x	Montane_forest	38.84	2.536	101.341	0.0257
TEI	4x	Montane_forest	30.35	3.026	108.724	0.0329
TEI	4x	Montane_forest	43.26	2.845	123.726	0.0352
TEI	4x	Montane_forest	46.38	2.335	118.63	0.0277
TEI	4x	Montane_forest	24.5	2.127	96.3799	0.0205
TEI	4x	Montane_forest	36.58	2.29	112.227	0.0257
TEI	4x	Montane_forest	20.88	2.459	108.987	0.0268
TEI	4x	Montane_forest	55.28	2.013	141.58	0.0285
TEI	4x	Montane_forest	34.8	2.241	126.283	0.0283
TEI	4x	Montane_forest	29.69	1.818	106.161	0.0193
TEI	4x	Montane_forest	18.93	1.913	98.275	0.0188
TEI	4x	Montane_forest	40.68	2.555	81.8004	0.0209
TEI	4x	Montane_forest	29.38	1.84	103.261	0.019
TEI	4x	Montane_forest	41.36	2.005	133.167	0.0267
TEI	4x	Montane_forest	26.02	2.129	105.683	0.0225
HA	4x	Coastal	26.09	1.491	165.661	0.0247
HA	4x	Coastal	26.61	1.077	123.491	0.0133
HA	4x	Coastal	27.11	1.4	177.143	0.0248
HA	4x	Coastal	27.13	1.42	123.944	0.0176
HA	4x	Coastal	27.93	0.979	141.982	0.0139
HA	4x	Coastal	29.22	1.595	169.279	0.027
HA	4x	Coastal	29.76	1.632	159.926	0.0261
HA	4x	Coastal	30.97	1.51	145.695	0.022
HA	4x	Coastal	31.21	0.909	149.615	0.0136
HA	4x	Coastal	31.89	1.064	136.278	0.0145
HA	4x	Coastal	32.1	1.331	133.734	0.0178
HA	4x	Coastal	32.1	1.375	162.182	0.0223
HA	4x	Coastal	33.37	0.8	161.25	0.0129
HA	4x	Coastal	34.1	0.783	140.485	0.011
HA	4x	Coastal	34.8	0.779	118.1	0.0092
HA	4x	Coastal	35.48	1.429	193.842	0.0277
HA	4x	Coastal	35.73	1.057	182.592	0.0193
HA	4x	Coastal	36.12	0.83	119.277	0.0099
HA	4x	Coastal	36.14	0.626	140.575	0.0088
HA	4x	Coastal	37.87	0.614	130.293	0.008
HA	4x	Coastal	40.56	1.208	186.258	0.0225
HA	4x	Coastal	41.44	1.392	155.891	0.0217
HA	4x	Coastal	41.56	1.054	158.444	0.0167
HA	4x	Coastal	42.14	0.73	157.534	0.0115
HA	4x	Coastal	42.28	0.909	160.616	0.0146
BI	4x	Montane_open	13.79	0.84	157.143	0.0132
BI	4x	Montane_open	15.45	0.649	151.002	0.0098
BI	4x	Montane_open	17.51	0.843	138.79	0.0117
BI	4x	Montane_open	18.1	0.58	132.759	0.0077
BI	4x	Montane_open	19.76	0.578	103.806	0.006
BI	4x	Montane_open	19.8	1.558	116.816	0.0182
BI	4x	Montane_open	20.42	1.187	126.369	0.015
BI	4x	Montane_open	21.4	0.981	141.692	0.0139
BI	4x	Montane_open	21.81	0.992	126.008	0.0125
BI	4x	Montane_open	22.7	1.027	136.319	0.014
BI	4x	Montane_open	23.4	1.005	122.388	0.0123
BI	4x	Montane_open	23.6	1.061	103.676	0.011
BI	4x	Montane_open	23.61	1.121	115.076	0.0129
BI	4x	Montane_open	23.74	0.861	127.758	0.011
BI	4x	Montane_open	25.37	0.572	117.133	0.0067
BI	4x	Montane_open	25.88	0.791	117.573	0.0093
BI	4x	Montane_open	25.9	0.936	128.205	0.012
BI	4x	Montane_open	26.4	0.893	123.18	0.011
BI	4x	Montane_open	26.4	0.783	99.6169	0.0078
BI	4x	Montane_open	27.36	0.959	108.446	0.0104
BI	4x	Montane_open	27.73	1.045	95.6938	0.01
BI	4x	Montane_open	27.94	0.615	170.732	0.0105
BI	4x	Montane_open	28.07	0.633	132.701	0.0084
BI	4x	Montane_open	28.78	0.758	104.222	0.0079
BI	4x	Montane_open	28.92	0.645	162.791	0.0105
EN2	4x	Montane_forest	19.61	0.902	125.277	0.0113
EN2	4x	Montane_forest	20.82	1.282	123.245	0.0158
EN2	4x	Montane_forest	24.9	1.785	154.622	0.0276
EN2	4x	Montane_forest	26.05	0.877	117.446	0.0103
EN2	4x	Montane_forest	26.87	1.246	147.673	0.0184
EN2	4x	Montane_forest	27.82	1.035	166.184	0.0172
EN2	4x	Montane_forest	28.04	1.626	169.742	0.0276
EN2	4x	Montane_forest	28.16	1.064	118.421	0.0126
EN2	4x	Montane_forest	28.59	2.356	116.723	0.0275
EN2	4x	Montane_forest	29.02	1.38	131.884	0.0182
EN2	4x	Montane_forest	30.24	1.742	128.014	0.0223
EN2	4x	Montane_forest	30.75	1.266	142.18	0.018
EN2	4x	Montane_forest	30.94	2.116	185.255	0.0392
EN2	4x	Montane_forest	31.63	1.74	141.954	0.0247
EN2	4x	Montane_forest	32.04	1.404	153.846	0.0216
EN2	4x	Montane_forest	32.3	1.867	161.221	0.0301
EN2	4x	Montane_forest	32.65	1.507	125.415	0.0189
EN2	4x	Montane_forest	34.34	1.425	160	0.0228
EN2	4x	Montane_forest	34.37	1.196	156.355	0.0187
EN2	4x	Montane_forest	34.97	0.961	158.169	0.0152
EN2	4x	Montane_forest	34.98	1.008	136.905	0.0138
EN2	4x	Montane_forest	35.1	0.689	130.624	0.009
EN2	4x	Montane_forest	35.87	0.993	140.987	0.014
EN2	4x	Montane_forest	35.88	1.722	145.761	0.0251
EN2	4x	Montane_forest	36.26	1.339	162.061	0.0217
OC	2x	Coastal	19.77	0.497	185.111	0.0092
OC	2x	Coastal	19.82	0.302	158.94	0.0048
OC	2x	Coastal	20.98	0.354	115.819	0.0041
OC	2x	Coastal	21.39	0.338	183.432	0.0062
OC	2x	Coastal	21.44	0.352	122.159	0.0043
OC	2x	Coastal	21.97	0.814	157.248	0.0128
OC	2x	Coastal	22.08	0.548	167.883	0.0092
OC	2x	Coastal	23.33	0.412	143.204	0.0059
OC	2x	Coastal	23.34	0.76	161.842	0.0123
OC	2x	Coastal	23.36	0.411	109.489	0.0045
OC	2x	Coastal	23.69	0.541	136.784	0.0074
OC	2x	Coastal	24.21	0.695	138.129	0.0096
OC	2x	Coastal	24.43	0.714	190.476	0.0136
OC	2x	Coastal	24.44	0.524	103.053	0.0054
OC	2x	Coastal	24.46	0.468	136.752	0.0064
OC	2x	Coastal	24.59	0.427	100.703	0.0043
OC	2x	Coastal	25.65	0.577	131.716	0.0076
OC	2x	Coastal	25.84	0.378	140.212	0.0053
OC	2x	Coastal	26.62	0.402	151.741	0.0061
OC	2x	Coastal	26.79	0.345	139.13	0.0048
OC	2x	Coastal	27.85	0.402	144.279	0.0058
OC	2x	Coastal	27.93	0.475	130.526	0.0062
OC	2x	Coastal	28.13	0.415	144.578	0.006
OC	2x	Coastal	29.3	0.364	129.121	0.0047
OC	2x	Coastal	29.32	0.339	168.142	0.0057
RAU	2x	Alpine	8.18	0.381	194.226	0.0074
RAU	2x	Alpine	10.36	0.505	192.079	0.0097
RAU	2x	Alpine	10.7	0.327	146.789	0.0048
RAU	2x	Alpine	11.01	0.591	162.437	0.0096
RAU	2x	Alpine	11.95	0.529	166.352	0.0088
RAU	2x	Alpine	12.12	0.463	151.188	0.007
RAU	2x	Alpine	12.95	0.345	133.333	0.0046
RAU	2x	Alpine	13.01	0.44	159.091	0.007
RAU	2x	Alpine	13.09	0.344	151.163	0.0052
RAU	2x	Alpine	13.46	0.458	152.838	0.007
RAU	2x	Alpine	13.64	0.588	187.075	0.011
RAU	2x	Alpine	14.21	0.457	153.173	0.007
RAU	2x	Alpine	14.21	0.436	119.266	0.0052
RAU	2x	Alpine	14.22	0.314	111.465	0.0035
RAU	2x	Alpine	14.25	0.444	166.667	0.0074
RAU	2x	Alpine	14.54	0.282	138.298	0.0039
RAU	2x	Alpine	14.56	0.421	175.772	0.0074
RAU	2x	Alpine	14.65	0.536	141.791	0.0076
RAU	2x	Alpine	14.93	0.388	188.144	0.0073
RAU	2x	Alpine	14.98	0.399	177.945	0.0071
RAU	2x	Alpine	15.28	0.381	133.858	0.0051
RAU	2x	Alpine	15.66	0.416	156.25	0.0065
RAU	2x	Alpine	15.89	0.372	169.355	0.0063
RAU	2x	Alpine	15.99	0.323	185.759	0.006
RAU	2x	Alpine	16.13	0.52	194.231	0.0101
YO	2x	Alpine	10.89	0.678	148.968	0.0101
YO	2x	Alpine	11.96	0.371	204.852	0.0076
YO	2x	Alpine	13.19	0.434	163.594	0.0071
YO	2x	Alpine	14.85	0.698	167.622	0.0117
YO	2x	Alpine	15.06	0.551	159.71	0.0088
YO	2x	Alpine	15.33	0.581	148.021	0.0086
YO	2x	Alpine	15.85	0.667	148.426	0.0099
YO	2x	Alpine	16.18	0.875	180.571	0.0158
YO	2x	Alpine	16.38	0.426	161.972	0.0069
YO	2x	Alpine	16.95	0.581	163.511	0.0095
YO	2x	Alpine	18.12	0.817	190.942	0.0156
YO	2x	Alpine	18.16	0.53	160.377	0.0085
YO	2x	Alpine	19.56	0.542	138.376	0.0075
YO	2x	Alpine	19.78	0.561	176.471	0.0099
YO	2x	Alpine	19.79	0.995	158.794	0.0158
YO	2x	Alpine	20	0.566	167.845	0.0095
YO	2x	Alpine	20.12	0.583	144.082	0.0084
YO	2x	Alpine	20.35	0.658	150.456	0.0099
YO	2x	Alpine	20.82	0.459	141.612	0.0065
YO	2x	Alpine	20.87	0.41	107.317	0.0044
YO	2x	Alpine	20.99	0.695	184.173	0.0128
YO	2x	Alpine	21.77	0.448	151.786	0.0068
YO	2x	Alpine	22.23	0.525	131.429	0.0069
YO	2x	Alpine	22.23	0.505	150.495	0.0076
YO	2x	Alpine	22.23	0.466	169.528	0.0079
SHI	4x	Montane_forest	32.57	1.552	201.675	0.0077
SHI	4x	Montane_forest	56.37	0.839	182.36	0.0046
SHI	4x	Montane_forest	57.39	0.77	150.649	0.0051
SHI	4x	Montane_forest	77.14	0.729	146.776	0.005
SHI	4x	Montane_forest	37.15	0.833	188.475	0.0044
SHI	4x	Montane_forest	10.97	0.729	170.096	0.0043
SHI	4x	Montane_forest	83.59	0.44	106.818	0.0041
SHI	4x	Montane_forest	64.25	1.03	185.437	0.0056
SHI	4x	Montane_forest	48.02	0.683	128.843	0.0053
SHI	4x	Montane_forest	50.63	0.837	160.096	0.0052
SHI	4x	Montane_forest	55.11	0.882	160.998	0.0055
SHI	4x	Montane_forest	20.99	0.434	172.811	0.0025
SHI	4x	Montane_forest	22.3	1.327	164.28	0.0081
SHI	4x	Montane_forest	28.62	0.777	171.171	0.0045
SHI	4x	Montane_forest	23.02	0.29	120.69	0.0024
SHI	4x	Montane_forest	38.54	1.012	187.747	0.0054
SHI	4x	Montane_forest	29.74	0.928	176.724	0.0053
SHI	4x	Montane_forest	42.86	1.135	188.546	0.006
SHI	4x	Montane_forest	25.95	0.936	160.256	0.0058
SHI	4x	Montane_forest	31.13	1.126	177.62	0.0063
SHI	4x	Montane_forest	36.58	1.003	181.456	0.0055
SHI	4x	Montane_forest	22.15	0.572	174.825	0.0033
SHI	4x	Montane_forest	34.59	0.692	137.283	0.005
SHI	4x	Montane_forest	22.11	0.929	159.311	0.0058
SHI	4x	Montane_forest	20.53	0.665	160.902	0.0041

## Sheet: Genetic_distance_Rho
Pair-wise genetic distance (Rho)
	HIS	KAU	HIR	UR	OC	YO	RAU	ES	SHO	RAK	EN1	EN2	SHI	JO	TEI	HA	SA	BI	TES	KAM	RI	RE
HIS		0.0649	0.0629	0.2681	0.3467	0.2216	0.3404	0.2599	0.1688	0.241	0.4167	0.2733	0.2235	0.4493	0.1944	0.2152	0.2894	0.322	0.2944	-0.1214	0.3721	0.2096
KAU	0.0649		0.0942	0.2127	0.1971	0.1394	0.2084	0.2894	0.1225	0.1609	0.3819	0.2141	0.1822	0.3999	0.0545	0.0733	0.1926	0.1882	0.2346	-0.2095	0.3411	0.0913
HIR	0.0629	0.0942		0.1995	0.3295	0.0264	0.2245	0.1384	0.0471	0.2343	0.2467	0.1913	0.1455	0.3079	0.0631	0.091	0.1456	0.2723	0.0635	-0.26	0.2262	0.1878
UR	0.2681	0.2127	0.1995		0.3787	0.2305	0.1163	0.2448	0.1698	0.1909	0.4043	0.3376	0.2791	0.3921	0.2133	0.126	0.2934	0.2735	0.2554	0.127	0.3744	0.2599
OC	0.3467	0.1971	0.3295	0.3787		0.2957	0.42	0.3956	0.2278	0.1916	0.4665	0.4124	0.3603	0.4711	0.2188	0.2362	0.2433	0.2037	0.4052	0.3071	0.3403	0.2244
YO	0.2216	0.1394	0.0264	0.2305	0.2957		0.1397	0.2374	-0.0069	0.1663	0.2441	0.2478	0.1906	0.3478	0.1003	0.0669	0.1483	0.3079	-0.0705	0.0106	0.1972	0.2067
RAU	0.3404	0.2084	0.2245	0.1163	0.42	0.1397		0.3106	0.2021	0.228	0.4158	0.3193	0.3565	0.456	0.3233	0.1135	0.3441	0.3699	0.197	0.2565	0.4211	0.2712
ES	0.2599	0.2894	0.1384	0.2448	0.3956	0.2374	0.3106		0.2086	0.3045	0.2229	0.2471	0.2527	0.2498	0.1643	0.1548	0.2311	0.317	0.1674	-0.0169	0.183	0.2861
SHO	0.1688	0.1225	0.0471	0.1698	0.2278	-0.0069	0.2021	0.2086		0.1949	0.1411	0.1224	0.0663	0.2104	-0.0779	0.0319	0.0758	0.2051	0.0345	-0.3645	0.1451	0.2019
RAK	0.241	0.1609	0.2343	0.1909	0.1916	0.1663	0.228	0.3045	0.1949		0.4083	0.3387	0.2347	0.4564	0.187	0.1457	0.2789	0.266	0.2741	0.1746	0.2975	0.1839
EN1	0.4167	0.3819	0.2467	0.4043	0.4665	0.2441	0.4158	0.2229	0.1411	0.4083		0.1679	0.2802	0.1913	0.2131	0.135	0.1547	0.3789	0.1327	0.1763	0.153	0.3715
EN2	0.2733	0.2141	0.1913	0.3376	0.4124	0.2478	0.3193	0.2471	0.1224	0.3387	0.1679		0.1381	0.1903	0.0621	0.0082	0.1558	0.3236	0.1991	-0.4729	0.2163	0.1721
SHI	0.2235	0.1822	0.1455	0.2791	0.3603	0.1906	0.3565	0.2527	0.0663	0.2347	0.2802	0.1381		0.3207	-0.0498	0.0986	0.0867	0.2868	0.2432	-0.2955	0.1644	0.2248
JO	0.4493	0.3999	0.3079	0.3921	0.4711	0.3478	0.456	0.2498	0.2104	0.4564	0.1913	0.1903	0.3207		0.2354	0.2009	0.2049	0.3754	0.2335	0.1463	0.1836	0.3464
TEI	0.1944	0.0545	0.0631	0.2133	0.2188	0.1003	0.3233	0.1643	-0.0779	0.187	0.2131	0.0621	-0.0498	0.2354		-0.1604	-0.081	0.0248	0.2819	-0.8261	0.0966	0.0948
HA	0.2152	0.0733	0.091	0.126	0.2362	0.0669	0.1135	0.1548	0.0319	0.1457	0.135	0.0082	0.0986	0.2009	-0.1604		0.0207	-0.0357	-0.0523	-0.3862	0.1669	0.1241
SA	0.2894	0.1926	0.1456	0.2934	0.2433	0.1483	0.3441	0.2311	0.0758	0.2789	0.1547	0.1558	0.0867	0.2049	-0.081	0.0207		0.1767	0.1066	-0.234	0.1114	0.196
BI	0.322	0.1882	0.2723	0.2735	0.2037	0.3079	0.3699	0.317	0.2051	0.266	0.3789	0.3236	0.2868	0.3754	0.0248	-0.0357	0.1767		0.3107	0.1786	0.3441	0.2026
TES	0.2944	0.2346	0.0635	0.2554	0.4052	-0.0705	0.197	0.1674	0.0345	0.2741	0.1327	0.1991	0.2432	0.2335	0.2819	-0.0523	0.1066	0.3107		0.2245	0.1356	0.2685
KAM	-0.1214	-0.2095	-0.26	0.127	0.3071	0.0106	0.2565	-0.0169	-0.3645	0.1746	0.1763	-0.4729	-0.2955	0.1463	-0.8261	-0.3862	-0.234	0.1786	0.2245		0.016	-0.0211
RI	0.3721	0.3411	0.2262	0.3744	0.3403	0.1972	0.4211	0.183	0.1451	0.2975	0.153	0.2163	0.1644	0.1836	0.0966	0.1669	0.1114	0.3441	0.1356	0.016		0.3194
RE	0.2096	0.0913	0.1878	0.2599	0.2244	0.2067	0.2712	0.2861	0.2019	0.1839	0.3715	0.1721	0.2248	0.3464	0.0948	0.1241	0.196	0.2026	0.2685	-0.0211	0.3194

## Sheet: Spatial_distance(100km)
Pair-wise spatial distances (100km)
	HIS	KAU	HIR	UR	OC	YO	RAU	ES	SHO	RAK	EN1	EN2	SHI	JO	TEI	HA	SA	BI	TES	KAM	RI	RE
HIS
KAU	0.0168447
HIR	0.253105	0.248027
UR	1.1645	1.18125	1.24786
OC	2.66765	2.6798	2.57244	1.8926
YO	1.91874	1.9122	2.11243	2.68408	4.49745
RAU	2.32104	2.32823	2.14763	1.98991	0.967971	4.23915
ES	2.44116	2.44322	2.68878	2.68819	4.57682	1.23278	4.5791
SHO	1.36075	1.34873	1.48494	2.38652	4.0284	0.846443	3.62584	1.94352
RAK	1.29422	1.30913	1.49009	0.726156	2.57836	2.2222	2.71296	2.00854	2.14671
EN1	0.604526	0.604657	0.374436	1.25884	2.29243	2.48509	1.79388	3.04259	1.83221	1.66771
EN2	0.542656	0.542328	0.310423	1.25061	2.33952	2.42119	1.85434	2.98224	1.77151	1.63398	0.0640374
SHI	0.370451	0.387296	0.512453	0.796674	2.41355	2.09344	2.18819	2.42704	1.64775	0.983416	0.709357	0.66615
JO	1.82726	1.82274	2.03934	2.50432	4.3455	0.254039	4.13499	1.03173	0.939551	2.00582	2.41375	2.34975	1.96256
TEI	1.74307	1.73665	1.93844	2.51757	4.32381	0.176123	4.06325	1.26134	0.725881	2.07419	2.31154	2.2476	1.91819	0.229615
HA	1.6799	1.66418	1.52831	2.76903	3.70544	2.50322	2.96092	3.55034	1.6595	2.96875	1.56501	1.55085	2.02961	2.59066	2.3843
SA	1.72377	1.70798	1.57462	2.81627	3.75327	2.51456	3.00584	3.57165	1.67265	3.01133	1.61391	1.59951	2.07482	2.6064	2.39818	0.0491748
BI	1.38344	1.39297	1.24966	1.09332	1.34394	3.28716	0.979662	3.60172	2.73005	1.78864	0.94919	0.998049	1.21303	3.17047	3.11106	2.40762	2.45646
TES	1.61802	1.60152	1.50351	2.75089	3.82231	2.25049	3.12309	3.32783	1.41253	2.88318	1.60569	1.58093	1.98199	2.34996	2.13836	0.276046	0.272175	2.49976
KAM	0.327327	0.339353	0.313575	0.935546	2.34045	2.22659	2.01539	2.65786	1.68802	1.24083	0.438416	0.396565	0.270958	2.12016	2.05049	1.83549	1.88237	1.06311	1.81687
RI	2.31119	2.29445	2.26794	3.47566	4.71484	2.15776	4.04139	3.37338	1.49068	3.45786	2.45004	2.41442	2.67981	2.34166	2.11208	1.12644	1.09129	3.37865	0.920682	2.5737
RE	2.60302	2.5863	2.56019	3.76741	4.99632	2.33905	4.3075	3.5672	1.7306	3.73965	2.73834	2.70368	2.97133	2.53878	2.31054	1.36526	1.32563	3.66293	1.18503	2.86614	0.292455
